# Supplementary material for: The cost- effectiveness of early dental visit in infants and toddlers focused on regional deprivation in South Korea: A retrospective cohort study
Source: PLoS One. 2022 Jun 13;17(6):e0269770. doi: 10.1371/journal.pone.0269770 (PMC9191701; doi:10.1371/journal.pone.0269770)
Supplement: S1 File — (CSV) [file pone.0269770.s001.csv]

oe	sggn	cdi	sgg3	denage	den	t_endo	t_ext	oe_ext	oe_decay	oe_fill	dmft1	dmft2	th10	th14	th6	th18	th2	oepay1	tran_pay	ssc_pay	sm_pay	non_ins	denpay	tot_d_pay	totamt
¹Ì¼öÁø	11110	532	532	862	1214	118	90	2	385	252	254	252	4704.35	4748.8	4659.9	4793.25	4615.45	3394160	1966680	1.55e+07	1.38e+07	2.93e+07	3.01e+07	6.13e+07	6.47e+07
¼öÁø	11110	274	274	427	703	41	48	2	151	140	142	140	2396.65	2418.2	2375.1	2439.75	2353.55	3496240	1138860	5383300	7353456	1.27e+07	1.51e+07	2.89e+07	3.24e+07
¹Ì¼öÁø	11140	738	492	799	1275	115	77	6	405	288	294	290	4242.15	4291.2	4193.1	4340.25	4144.05	3138960	2065500	1.51e+07	1.18e+07	2.69e+07	3.13e+07	6.03e+07	6.34e+07
¼öÁø	11140	318	212	313	660	68	38	2	166	90	92	90	1887.9	1905.2	1870.6	1922.5	1853.3	2705120	1069200	8928400	5821486	1.47e+07	1.60e+07	3.18e+07	3.45e+07
¹Ì¼öÁø	11170	846	846	1394	2126	212	136	9	647	296	305	300	7474.85	7536.8	7412.9	7598.75	7350.95	5397480	3444120	2.78e+07	2.08e+07	4.87e+07	5.47e+07	1.07e+08	1.12e+08
¼öÁø	11170	294	294	426	766	53	48	2	201	81	83	81	2616.45	2634.6	2598.3	2652.75	2580.15	3751440	1240920	6958900	7353456	1.43e+07	1.65e+07	3.21e+07	3.58e+07
¹Ì¼öÁø	11200	1574	1574	2550	3885	394	266	9	1428	597	606	598	13714.3	13845.4	13583.2	13976.5	13452.1	1.00e+07	6293700	5.17e+07	4.08e+07	9.25e+07	9.85e+07	1.97e+08	2.07e+08
¼öÁø	11200	610	610	905	1590	108	115	3	582	238	241	239	5284.7	5337.6	5231.8	5390.5	5178.9	7783600	2575800	1.42e+07	1.76e+07	3.18e+07	3.82e+07	7.26e+07	8.04e+07
¹Ì¼öÁø	11215	1280	1280	2086	3190	280	201	13	943	500	513	503	11356.45	11453.6	11259.3	11550.75	11162.15	8166400	5167800	3.68e+07	3.08e+07	6.76e+07	7.88e+07	1.52e+08	1.60e+08
¼öÁø	11215	530	530	779	1511	114	101	3	306	219	222	219	4666.6	4703.8	4629.4	4741	4592.2	6762800	2447820	1.50e+07	1.55e+07	3.04e+07	3.20e+07	6.49e+07	7.17e+07
¹Ì¼öÁø	11230	2958	1972	3253	4789	497	338	26	1112	870	896	882	17575.8	17718.4	17433.2	17861	17290.6	1.26e+07	7758180	6.53e+07	5.18e+07	1.17e+08	1.41e+08	2.65e+08	2.78e+08
¼öÁø	11230	1677	1118	1752	2816	236	193	5	535	532	537	534	10027.85	10107.8	9947.9	10187.75	9867.95	1.43e+07	4561920	3.10e+07	2.96e+07	6.06e+07	8.09e+07	1.46e+08	1.60e+08
¹Ì¼öÁø	11260	2967	1978	3221	4671	587	385	15	1390	701	716	706	17349.8	17489.4	17210.2	17629	17070.6	1.26e+07	7567020	7.71e+07	5.90e+07	1.36e+08	1.29e+08	2.73e+08	2.85e+08
¼öÁø	11260	1332	888	1364	2277	242	152	16	518	393	409	394	7868.6	7933.8	7803.4	7999	7738.2	1.13e+07	3688740	3.18e+07	2.33e+07	5.51e+07	6.19e+07	1.21e+08	1.32e+08
¹Ì¼öÁø	11290	2988	2988	4825	6889	628	529	30	2197	1208	1238	1216	26129.95	26360.6	25899.3	26591.25	25668.65	1.91e+07	1.12e+07	8.25e+07	8.10e+07	1.63e+08	1.73e+08	3.48e+08	3.67e+08
¼öÁø	11290	1158	1158	1757	2824	197	196	8	841	484	492	488	10143.35	10233.8	10052.9	10324.25	9962.45	1.48e+07	4574880	2.59e+07	3.00e+07	5.59e+07	6.68e+07	1.27e+08	1.42e+08
¹Ì¼öÁø	11305	2298	1532	2507	3645	360	282	25	1205	823	848	826	13030.65	13173.2	12888.1	13315.75	12745.55	9774160	5904900	4.73e+07	4.32e+07	9.05e+07	9.63e+07	1.93e+08	2.02e+08
¼öÁø	11305	1047	698	1048	2027	185	122	5	542	356	361	356	6087.1	6149.8	6024.4	6212.5	5961.7	8906480	3283740	2.43e+07	1.87e+07	4.30e+07	5.30e+07	9.92e+07	1.08e+08
¹Ì¼öÁø	11320	1556	1556	2446	3891	301	293	24	1025	836	860	842	13492.55	13627.4	13357.7	13762.25	13222.85	9927280	6303420	3.95e+07	4.49e+07	8.44e+07	1.01e+08	1.92e+08	2.02e+08
¼öÁø	11320	658	658	960	1987	125	108	12	347	436	448	441	5673.85	5734.8	5612.9	5795.75	5551.95	8396080	3218940	1.64e+07	1.65e+07	3.30e+07	5.16e+07	8.78e+07	9.62e+07
¹Ì¼öÁø	11350	3558	3558	5601	7990	771	681	25	2313	1812	1837	1821	30819.55	31116.4	30522.7	31413.25	30225.85	2.27e+07	1.29e+07	1.01e+08	1.04e+08	2.06e+08	1.97e+08	4.16e+08	4.39e+08
¼öÁø	11350	1804	1804	2619	4537	317	322	18	1047	942	960	947	15853.65	16000.2	15707.1	16146.75	15560.55	2.30e+07	7349940	4.16e+07	4.93e+07	9.10e+07	1.00e+08	1.99e+08	2.22e+08
¹Ì¼öÁø	11380	4278	2852	4623	6880	621	496	26	2598	812	838	817	24590.3	24801.4	24379.2	25012.5	24168.1	1.82e+07	1.11e+07	8.15e+07	7.60e+07	1.58e+08	1.70e+08	3.39e+08	3.57e+08
¼öÁø	11380	2016	1344	2008	3342	247	282	12	1161	299	311	299	11685.85	11773.8	11597.9	11861.75	11509.95	1.71e+07	5414040	3.24e+07	4.32e+07	7.56e+07	7.57e+07	1.57e+08	1.74e+08
¹Ì¼öÁø	11410	1404	1404	2303	3458	289	244	9	843	666	675	667	12512.25	12621	12403.5	12729.75	12294.75	8957520	5601960	3.79e+07	3.74e+07	7.53e+07	8.23e+07	1.63e+08	1.72e+08
¼öÁø	11410	676	676	990	1786	118	102	4	365	391	395	391	6011.05	6068.4	5953.7	6125.75	5896.35	8625760	2893320	1.55e+07	1.56e+07	3.11e+07	4.32e+07	7.72e+07	8.58e+07
¹Ì¼öÁø	11440	2472	2472	3925	6155	624	403	23	1893	1124	1147	1126	21763.15	21970.2	21556.1	22177.25	21349.05	1.58e+07	9971100	8.19e+07	6.17e+07	1.44e+08	1.61e+08	3.15e+08	3.31e+08
¼öÁø	11440	1074	1074	1540	3083	238	188	10	785	520	530	524	9497.75	9589	9406.5	9680.25	9315.25	1.37e+07	4994460	3.12e+07	2.88e+07	6.01e+07	7.22e+07	1.37e+08	1.51e+08
¹Ì¼öÁø	11470	2718	2718	4201	7032	638	456	37	1906	1191	1228	1199	23543.2	23757.6	23328.8	23972	23114.4	1.73e+07	1.14e+07	8.38e+07	6.99e+07	1.54e+08	1.67e+08	3.32e+08	3.49e+08
¼öÁø	11470	1330	1330	1930	3653	257	251	22	845	505	527	505	11684.25	11777	11591.5	11869.75	11498.75	1.70e+07	5917860	3.37e+07	3.85e+07	7.22e+07	8.04e+07	1.58e+08	1.75e+08
¹Ì¼öÁø	11500	5154	3436	5443	8811	777	621	62	2241	2447	2509	2461	29338.25	29695	28981.5	30051.75	28624.75	2.19e+07	1.43e+07	1.02e+08	9.51e+07	1.97e+08	2.16e+08	4.27e+08	4.49e+08
¼öÁø	11500	2727	1818	2458	5413	322	342	15	968	1401	1416	1402	15666.5	15855	15478	16043.5	15289.5	2.32e+07	8769060	4.23e+07	5.24e+07	9.47e+07	1.17e+08	2.20e+08	2.44e+08
¹Ì¼öÁø	11530	3504	2336	3760	5384	547	386	21	1730	1046	1067	1049	20069.3	20260.4	19878.2	20451.5	19687.1	1.49e+07	8722080	7.18e+07	5.91e+07	1.31e+08	1.32e+08	2.72e+08	2.87e+08
¼öÁø	11530	1875	1250	1859	3240	305	232	32	765	743	775	752	10842.65	10955.2	10730.1	11067.75	10617.55	1.60e+07	5248800	4.00e+07	3.55e+07	7.56e+07	7.88e+07	1.60e+08	1.76e+08
¹Ì¼öÁø	11545	1947	1298	2083	3006	319	226	23	1157	348	371	349	11272.95	11365.6	11180.3	11458.25	11087.65	8281240	4869720	4.19e+07	3.46e+07	7.65e+07	8.11e+07	1.62e+08	1.71e+08
¼öÁø	11545	837	558	801	1548	142	110	4	452	182	186	183	4808.4	4849.2	4767.6	4890	4726.8	7120080	2507760	1.86e+07	1.69e+07	3.55e+07	3.69e+07	7.49e+07	8.21e+07
¹Ì¼öÁø	11560	3279	2186	3568	5357	511	343	59	1689	1174	1233	1202	18821.55	19023.4	18619.7	19225.25	18417.85	1.39e+07	8678340	6.71e+07	5.25e+07	1.20e+08	1.38e+08	2.66e+08	2.80e+08
¼öÁø	11560	2004	1336	2066	3549	222	187	34	860	661	695	678	11511.3	11620.4	11402.2	11729.5	11293.1	1.70e+07	5749380	2.91e+07	2.86e+07	5.78e+07	8.25e+07	1.46e+08	1.63e+08
¹Ì¼öÁø	11590	2268	2268	3539	5659	452	299	41	1402	916	957	930	19980.1	20141.8	19818.4	20303.5	19656.7	1.45e+07	9167580	5.93e+07	4.58e+07	1.05e+08	1.37e+08	2.51e+08	2.66e+08
¼öÁø	11590	1070	1070	1600	2897	149	194	7	547	371	378	371	9563.35	9627.8	9498.9	9692.25	9434.45	1.37e+07	4693140	1.96e+07	2.97e+07	4.93e+07	6.21e+07	1.16e+08	1.30e+08
¹Ì¼öÁø	11620	3651	2434	3889	5846	452	440	26	1586	975	1001	987	21475.4	21652.2	21298.6	21829	21121.8	1.55e+07	9470520	5.93e+07	6.74e+07	1.27e+08	1.47e+08	2.84e+08	2.99e+08
¼öÁø	11620	1797	1198	1894	2963	150	229	26	753	542	568	554	10558.55	10650.4	10466.7	10742.25	10374.85	1.53e+07	4800060	1.97e+07	3.51e+07	5.48e+07	6.89e+07	1.29e+08	1.44e+08
¹Ì¼öÁø	11650	1112	2224	3463	5926	458	321	12	1206	832	844	837	19758.5	19902	19615	20045.5	19471.5	1.42e+07	9600120	6.01e+07	4.92e+07	1.09e+08	1.35e+08	2.54e+08	2.68e+08
¼öÁø	11650	509	1018	1475	3030	184	157	9	541	311	320	312	9135.45	9193.6	9077.3	9251.75	9019.15	1.30e+07	4908600	2.42e+07	2.41e+07	4.82e+07	6.33e+07	1.16e+08	1.29e+08
¹Ì¼öÁø	11680	1321	2642	4137	7024	531	365	27	1960	1066	1093	1067	22957.8	23162.4	22753.2	23367	22548.6	1.69e+07	1.14e+07	6.97e+07	5.59e+07	1.26e+08	1.62e+08	2.99e+08	3.16e+08
¼öÁø	11680	625	1250	1783	3781	220	162	17	777	603	620	607	11082.45	11181.6	10983.3	11280.75	10884.15	1.60e+07	6125220	2.89e+07	2.48e+07	5.37e+07	7.94e+07	1.39e+08	1.55e+08
¹Ì¼öÁø	11710	1678	3356	5301	8585	835	514	60	2258	1894	1954	1896	28209.9	28512.2	27907.6	28814.5	27605.3	2.14e+07	1.39e+07	1.10e+08	7.87e+07	1.88e+08	2.16e+08	4.18e+08	4.40e+08
¼öÁø	11710	992	1984	2818	5689	418	329	21	1134	1183	1204	1185	17255	17430	17080	17605	16905	2.53e+07	9216180	5.49e+07	5.04e+07	1.05e+08	1.37e+08	2.51e+08	2.77e+08
¹Ì¼öÁø	11740	2572	2572	4010	6815	604	415	29	2066	933	962	936	22139.8	22336.4	21943.2	22533	21746.6	1.64e+07	1.10e+07	7.93e+07	6.36e+07	1.43e+08	1.66e+08	3.20e+08	3.36e+08
¼öÁø	11740	1286	1286	1954	3554	275	226	10	879	485	495	485	11257.35	11349.8	11164.9	11442.25	11072.45	1.64e+07	5757480	3.61e+07	3.46e+07	7.07e+07	8.14e+07	1.58e+08	1.74e+08
¹Ì¼öÁø	26110	189	126	205	375	52	19	4	87	80	84	80	1110.05	1122.4	1097.7	1134.75	1085.35	803880	607500	6827600	2910743	9738343	1.12e+07	2.15e+07	2.24e+07
¼öÁø	26110	123	82	130	230	25	11	3	56	74	77	74	668.6	678.8	658.4	689	648.2	1046320	372600	3282500	1685167	4967667	6563872	1.19e+07	1.30e+07
¹Ì¼öÁø	26140	648	432	711	1210	150	53	1	375	275	276	276	3654.75	3701	3608.5	3747.25	3562.25	2756160	1960200	1.97e+07	8119441	2.78e+07	3.71e+07	6.69e+07	6.96e+07
¼öÁø	26140	402	268	422	702	68	42	0	189	134	134	134	2361.55	2384.4	2338.7	2407.25	2315.85	3419680	1137240	8928400	6434274	1.54e+07	1.97e+07	3.62e+07	3.97e+07
¹Ì¼öÁø	26170	546	364	619	825	149	63	7	248	122	129	128	3262.8	3287.4	3238.2	3312	3213.6	2322320	1336500	1.96e+07	9651411	2.92e+07	2.77e+07	5.82e+07	6.05e+07
¼öÁø	26170	657	438	700	1082	158	75	7	283	216	223	217	3924.25	3960	3888.5	3995.75	3852.75	5588880	1752840	2.07e+07	1.15e+07	3.22e+07	3.62e+07	7.02e+07	7.58e+07
¹Ì¼öÁø	26200	738	492	866	1148	146	92	3	296	202	205	202	4431	4466	4396	4501	4361	3138960	1859760	1.92e+07	1.41e+07	3.33e+07	3.11e+07	6.62e+07	6.93e+07
¼öÁø	26200	513	342	575	861	111	57	1	170	180	181	181	3024.5	3051	2998	3077.5	2971.5	4363920	1394820	1.46e+07	8732229	2.33e+07	2.43e+07	4.90e+07	5.34e+07
¹Ì¼öÁø	26230	1982	1982	3255	4498	679	423	26	1181	910	936	915	17836.15	17986.2	17686.1	18136.25	17536.05	1.26e+07	7286760	8.92e+07	6.48e+07	1.54e+08	1.35e+08	2.96e+08	3.09e+08
¼öÁø	26230	1650	1650	2422	4147	518	314	30	828	909	939	919	14896.9	15029.2	14764.6	15161.5	14632.3	2.11e+07	6718140	6.80e+07	4.81e+07	1.16e+08	1.12e+08	2.35e+08	2.56e+08
¹Ì¼öÁø	26260	761	1522	2492	3919	496	282	30	1234	1184	1214	1194	12760.3	12940.4	12580.2	13120.5	12400.1	9710360	6348780	6.51e+07	4.32e+07	1.08e+08	1.08e+08	2.22e+08	2.32e+08
¼öÁø	26260	512	1024	1598	2735	289	167	9	776	743	752	743	8734.3	8847.4	8621.2	8960.5	8508.1	1.31e+07	4430700	3.79e+07	2.56e+07	6.35e+07	7.08e+07	1.39e+08	1.52e+08
¹Ì¼öÁø	26290	1614	1614	2644	3672	467	293	28	1149	1042	1070	1047	13846.95	14008.6	13685.3	14170.25	13523.65	1.03e+07	5948640	6.13e+07	4.49e+07	1.06e+08	1.05e+08	2.17e+08	2.27e+08
¼öÁø	26290	1220	1220	1888	3107	354	238	14	670	920	934	924	10774.5	10900	10649	11025.5	10523.5	1.56e+07	5033340	4.65e+07	3.65e+07	8.29e+07	8.13e+07	1.69e+08	1.85e+08
¹Ì¼öÁø	26320	1802	1802	3034	3982	545	336	14	1087	524	538	525	16350.25	16457	16243.5	16563.75	16136.75	1.15e+07	6450840	7.16e+07	5.15e+07	1.23e+08	1.14e+08	2.44e+08	2.55e+08
¼öÁø	26320	1364	1364	2082	3282	350	268	6	731	326	332	326	12428.45	12497.6	12359.3	12566.75	12290.15	1.74e+07	5316840	4.60e+07	4.11e+07	8.70e+07	8.40e+07	1.76e+08	1.94e+08
¹Ì¼öÁø	26350	1072	2144	3519	5039	517	352	53	1461	835	888	837	19103.65	19260.2	18947.1	19416.75	18790.55	1.37e+07	8163180	6.79e+07	5.39e+07	1.22e+08	1.41e+08	2.71e+08	2.85e+08
¼öÁø	26350	632	1264	1910	3240	302	245	21	886	589	610	591	11237.6	11340.8	11134.4	11444	11031.2	1.61e+07	5248800	3.97e+07	3.75e+07	7.72e+07	8.50e+07	1.67e+08	1.84e+08
¹Ì¼öÁø	26380	858	1716	2872	4019	425	273	11	1286	705	716	707	14908.4	15043.2	14773.6	15178	14638.8	1.09e+07	6510780	5.58e+07	4.18e+07	9.76e+07	1.16e+08	2.20e+08	2.31e+08
¼öÁø	26380	694	1388	2034	3502	271	199	6	839	612	618	616	12314.45	12417.6	12211.3	12520.75	12108.15	1.77e+07	5673240	3.56e+07	3.05e+07	6.61e+07	9.44e+07	1.66e+08	1.84e+08
¹Ì¼öÁø	26410	520	1040	1716	2919	515	229	10	1043	407	417	409	8809.55	8902.4	8716.7	8995.25	8623.85	6635200	4728780	6.76e+07	3.51e+07	1.03e+08	8.63e+07	1.94e+08	2.00e+08
¼öÁø	26410	367	734	1099	2163	286	125	14	663	277	291	279	6349.55	6410.4	6288.7	6471.25	6227.85	9365840	3504060	3.76e+07	1.91e+07	5.67e+07	5.57e+07	1.16e+08	1.25e+08
¹Ì¼öÁø	26440	783	522	848	1215	156	85	2	298	227	229	227	4606.8	4644.4	4569.2	4682	4531.6	3330360	1968300	2.05e+07	1.30e+07	3.35e+07	3.98e+07	7.53e+07	7.86e+07
¼öÁø	26440	471	314	485	672	41	64	9	156	112	121	113	2751	2770	2732	2789	2713	4006640	1088640	5383300	9804608	1.52e+07	1.65e+07	3.28e+07	3.68e+07
¹Ì¼öÁø	26470	1010	1010	1677	2547	303	177	22	1097	721	743	725	8337.85	8464.8	8210.9	8591.75	8083.95	6443800	4126140	3.98e+07	2.71e+07	6.69e+07	7.11e+07	1.42e+08	1.49e+08
¼öÁø	26470	682	682	987	2034	228	111	16	641	607	623	607	5598.25	5691	5505.5	5783.75	5412.75	8702320	3295080	2.99e+07	1.70e+07	4.69e+07	5.08e+07	1.01e+08	1.10e+08
¹Ì¼öÁø	26500	263	526	866	1212	162	97	8	381	296	304	302	4597.95	4646.6	4549.3	4695.25	4500.65	3355880	1963440	2.13e+07	1.49e+07	3.61e+07	3.60e+07	7.40e+07	7.74e+07
¼öÁø	26500	185	370	599	853	93	56	8	232	245	253	248	3198.3	3234.4	3162.2	3270.5	3126.1	4721200	1381860	1.22e+07	8579032	2.08e+07	2.39e+07	4.61e+07	5.08e+07
¹Ì¼öÁø	26530	1746	1164	2003	2532	360	218	13	641	487	500	492	10522.25	10603	10441.5	10683.75	10360.75	7426320	4101840	4.73e+07	3.34e+07	8.07e+07	7.56e+07	1.60e+08	1.68e+08
¼öÁø	26530	1074	716	1110	1763	229	133	24	376	299	323	308	6479.1	6527.8	6430.4	6576.5	6381.7	9136160	2856060	3.01e+07	2.04e+07	5.04e+07	5.18e+07	1.05e+08	1.14e+08
¹Ì¼öÁø	26710	1722	574	1993	2917	377	233	21	871	371	392	383	10247.95	10328.6	10167.3	10409.25	10086.65	7324240	4725540	4.95e+07	3.57e+07	8.52e+07	8.64e+07	1.76e+08	1.84e+08
¼öÁø	26710	921	307	969	1657	174	114	7	380	214	221	215	5562.2	5602.6	5521.8	5643	5481.4	7834640	2684340	2.28e+07	1.75e+07	4.03e+07	4.28e+07	8.58e+07	9.37e+07
¹Ì¼öÁø	27110	429	286	490	664	63	50	3	192	104	107	104	2560	2580	2540	2600	2520	1824680	1075680	8271900	7659850	1.59e+07	1.67e+07	3.37e+07	3.55e+07
¼öÁø	27110	183	122	192	295	26	18	0	60	36	36	36	1097.8	1104.4	1091.2	1111	1084.6	1556720	477900	3413800	2757546	6171346	7223600	1.39e+07	1.54e+07
¹Ì¼öÁø	27140	1394	1394	2395	3612	409	243	20	965	590	610	590	12317.75	12425	12210.5	12532.25	12103.25	8893720	5851440	5.37e+07	3.72e+07	9.09e+07	1.01e+08	1.98e+08	2.07e+08
¼öÁø	27140	692	692	1137	1956	222	155	4	417	306	310	307	6186.35	6237.8	6134.9	6289.25	6083.45	8829920	3168720	2.91e+07	2.37e+07	5.29e+07	5.34e+07	1.09e+08	1.18e+08
¹Ì¼öÁø	27170	771	514	911	1215	150	81	2	371	250	252	250	4439.65	4483.2	4396.1	4526.75	4352.55	3279320	1968300	1.97e+07	1.24e+07	3.21e+07	3.44e+07	6.85e+07	7.17e+07
¼öÁø	27170	417	278	486	673	74	49	1	166	152	153	152	2468.5	2492	2445	2515.5	2421.5	3547280	1090260	9716200	7506653	1.72e+07	1.81e+07	3.64e+07	3.99e+07
¹Ì¼öÁø	27200	585	390	665	944	99	75	5	279	184	189	184	3342.05	3374.4	3309.7	3406.75	3277.35	2488200	1529280	1.30e+07	1.15e+07	2.45e+07	2.58e+07	5.18e+07	5.43e+07
¼öÁø	27200	261	174	281	430	34	40	2	91	51	53	51	1578.95	1588.6	1569.3	1598.25	1559.65	2220240	696600	4464200	6127880	1.06e+07	1.23e+07	2.36e+07	2.58e+07
¹Ì¼öÁø	27230	2044	2044	3575	4636	445	362	24	1465	1014	1038	1019	17759.95	17934.6	17585.3	18109.25	17410.65	1.30e+07	7510320	5.84e+07	5.55e+07	1.14e+08	1.29e+08	2.51e+08	2.64e+08
¼öÁø	27230	1056	1056	1718	2632	213	225	8	605	582	590	583	9412.35	9500.8	9323.9	9589.25	9235.45	1.35e+07	4263840	2.80e+07	3.45e+07	6.24e+07	7.22e+07	1.39e+08	1.52e+08
¹Ì¼öÁø	27260	863	1726	2978	4177	466	305	17	1238	923	940	928	15102.6	15256.8	14948.4	15411	14794.2	1.10e+07	6766740	6.12e+07	4.67e+07	1.08e+08	1.10e+08	2.24e+08	2.35e+08
¼öÁø	27260	417	834	1345	1952	194	138	6	491	384	390	384	7322.85	7385.8	7259.9	7448.75	7196.95	1.06e+07	3162240	2.55e+07	2.11e+07	4.66e+07	5.04e+07	1.00e+08	1.11e+08
¹Ì¼öÁø	27290	1505	3010	5137	7198	662	619	40	1995	1065	1105	1070	26326.75	26533	26120.5	26739.25	25914.25	1.92e+07	1.17e+07	8.69e+07	9.48e+07	1.82e+08	1.87e+08	3.80e+08	3.99e+08
¼öÁø	27290	839	1678	2674	3915	251	323	20	768	479	499	479	15167.9	15254.2	15081.6	15340.5	14995.3	2.14e+07	6342300	3.30e+07	4.95e+07	8.24e+07	9.63e+07	1.85e+08	2.06e+08
¹Ì¼öÁø	27710	521	521	1728	2547	238	160	11	722	396	407	397	9284.1	9359.8	9208.4	9435.5	9132.7	6647960	4126140	3.12e+07	2.45e+07	5.58e+07	6.84e+07	1.28e+08	1.35e+08
¼öÁø	27710	271	271	881	1278	81	111	0	288	179	179	179	4874.9	4907.2	4842.6	4939.5	4810.3	6915920	2070360	1.06e+07	1.70e+07	2.76e+07	3.22e+07	6.19e+07	6.88e+07
¹Ì¼öÁø	28110	897	598	996	1525	146	102	18	387	284	302	299	5277.25	5325	5229.5	5372.75	5181.75	3815240	2470500	1.92e+07	1.56e+07	3.48e+07	4.13e+07	7.85e+07	8.24e+07
¼öÁø	28110	288	192	293	510	33	29	0	77	89	89	89	1787.25	1800	1774.5	1812.75	1761.75	2449920	826200	4332900	4442713	8775613	1.30e+07	2.26e+07	2.50e+07
¹Ì¼öÁø	28140	558	372	635	968	110	74	5	295	95	100	99	3237.75	3262	3213.5	3286.25	3189.25	2373360	1568160	1.44e+07	1.13e+07	2.58e+07	2.55e+07	5.29e+07	5.53e+07
¼öÁø	28140	222	148	227	407	26	43	0	101	55	55	55	1326.65	1337.2	1316.1	1347.75	1305.55	1888480	659340	3413800	6587471	1.00e+07	8704721	1.94e+07	2.13e+07
¹Ì¼öÁø	28170	2511	1674	2998	3683	325	344	27	1234	563	590	567	14760	14878	14642	14996	14524	1.07e+07	5966460	4.27e+07	5.27e+07	9.54e+07	1.01e+08	2.02e+08	2.13e+08
¼öÁø	28170	900	600	935	1438	104	90	10	402	242	252	245	5235.9	5280.2	5191.6	5324.5	5147.3	7656000	2329560	1.37e+07	1.38e+07	2.74e+07	3.48e+07	6.46e+07	7.22e+07
¹Ì¼öÁø	28185	803	1606	2584	3970	325	299	27	1277	812	839	818	13808.15	13953.2	13663.1	14098.25	13518.05	1.02e+07	6431400	4.27e+07	4.58e+07	8.85e+07	9.45e+07	1.89e+08	2.00e+08
¼öÁø	28185	320	640	975	1617	108	111	6	423	333	339	333	5602.35	5656.8	5547.9	5711.25	5493.45	8166400	2619540	1.42e+07	1.70e+07	3.12e+07	3.45e+07	6.83e+07	7.65e+07
¹Ì¼öÁø	28200	2686	2686	4566	6553	534	497	60	2396	952	1012	953	23331	23546	23116	23761	22901	1.71e+07	1.06e+07	7.01e+07	7.61e+07	1.46e+08	1.67e+08	3.24e+08	3.41e+08
¼öÁø	28200	1440	1440	2208	3699	203	310	20	1172	482	502	486	12665.4	12772.2	12558.6	12879	12451.8	1.84e+07	5992380	2.67e+07	4.75e+07	7.41e+07	8.65e+07	1.67e+08	1.85e+08
¹Ì¼öÁø	28237	2480	2480	4004	5747	623	406	23	1870	1083	1106	1085	21311.4	21513.2	21109.6	21715	20907.8	1.58e+07	9310140	8.18e+07	6.22e+07	1.44e+08	1.51e+08	3.04e+08	3.20e+08
¼öÁø	28237	1188	1188	1764	2976	276	243	14	631	526	540	531	10525.45	10609.6	10441.3	10693.75	10357.15	1.52e+07	4821120	3.62e+07	3.72e+07	7.35e+07	7.30e+07	1.51e+08	1.66e+08
¹Ì¼öÁø	28245	1654	1654	2686	4151	392	321	35	1182	696	731	706	14515.1	14643.8	14386.4	14772.5	14257.7	1.06e+07	6724620	5.15e+07	4.92e+07	1.01e+08	1.05e+08	2.12e+08	2.23e+08
¼öÁø	28245	800	800	1200	2102	141	153	15	439	276	291	278	7139.65	7189.2	7090.1	7238.75	7040.55	1.02e+07	3405240	1.85e+07	2.34e+07	4.20e+07	4.65e+07	9.19e+07	1.02e+08
¹Ì¼öÁø	28260	3126	3126	5171	7067	672	568	45	2439	922	967	929	27251.45	27465.6	27037.3	27679.75	26823.15	1.99e+07	1.14e+07	8.82e+07	8.70e+07	1.75e+08	1.86e+08	3.73e+08	3.93e+08
¼öÁø	28260	1308	1308	1977	3391	237	282	18	840	451	469	455	11479.3	11566.4	11392.2	11653.5	11305.1	1.67e+07	5493420	3.11e+07	4.32e+07	7.43e+07	8.15e+07	1.61e+08	1.78e+08
¹Ì¼öÁø	28710	420	140	486	755	93	43	3	149	149	152	149	2562.05	2584.4	2539.7	2606.75	2517.35	1786400	1223100	1.22e+07	6587471	1.88e+07	2.06e+07	4.06e+07	4.24e+07
¼öÁø	28710	150	50	160	240	33	12	1	70	38	39	38	903.9	911.2	896.6	918.5	889.3	1276000	388800	4332900	1838364	6171264	7429901	1.40e+07	1.53e+07
¹Ì¼öÁø	28720	168	56	186	257	34	30	0	92	72	72	72	897.4	909.2	885.6	921	873.8	714560	416340	4464200	4595910	9060110	9090722	1.86e+07	1.93e+07
¼öÁø	28720	33	11	33	75	16	8	0	10	11	11	11	201.8	203.4	200.2	205	198.6	280720	121500	2100800	1225576	3326376	2581794	6029670	6310390
¹Ì¼öÁø	29110	615	410	705	1039	95	73	11	370	277	288	277	3411.6	3457.8	3365.4	3504	3319.2	2615800	1683180	1.25e+07	1.12e+07	2.37e+07	3.07e+07	5.60e+07	5.86e+07
¼öÁø	29110	306	204	319	538	45	33	4	187	121	125	121	1784.35	1805.8	1762.9	1827.25	1741.45	2603040	871560	5908500	5055501	1.10e+07	1.39e+07	2.57e+07	2.83e+07
¹Ì¼öÁø	29140	913	1826	3124	4443	375	372	28	1598	1096	1124	1100	15292.5	15482	15103	15671.5	14913.5	1.16e+07	7197660	4.92e+07	5.70e+07	1.06e+08	1.30e+08	2.43e+08	2.55e+08
¼öÁø	29140	519	1038	1597	2716	189	174	7	913	628	635	631	8802.35	8910.8	8693.9	9019.25	8585.45	1.32e+07	4399920	2.48e+07	2.67e+07	5.15e+07	8.17e+07	1.38e+08	1.51e+08
¹Ì¼öÁø	29155	586	1172	2000	3048	253	209	16	1262	776	792	776	9816.1	9956.8	9675.4	10097.5	9534.7	7477360	4937760	3.32e+07	3.20e+07	6.52e+07	8.68e+07	1.57e+08	1.64e+08
¼öÁø	29155	320	640	1016	1670	110	97	9	549	365	374	366	5497.85	5561.8	5433.9	5625.75	5369.95	8166400	2705400	1.44e+07	1.49e+07	2.93e+07	4.32e+07	7.53e+07	8.34e+07
¹Ì¼öÁø	29170	1223	2446	4159	6287	467	483	53	2544	1503	1556	1512	20370.5	20648	20093	20925.5	19815.5	1.56e+07	1.02e+07	6.13e+07	7.40e+07	1.35e+08	1.90e+08	3.36e+08	3.52e+08
¼öÁø	29170	625	1250	1972	3527	223	233	27	1284	760	787	761	10379.6	10519.8	10239.4	10660	10099.2	1.60e+07	5713740	2.93e+07	3.57e+07	6.50e+07	9.57e+07	1.66e+08	1.82e+08
¹Ì¼öÁø	29200	1798	3596	6060	9101	743	713	42	2998	1556	1598	1573	31085.5	31391	30780	31696.5	30474.5	2.29e+07	1.47e+07	9.76e+07	1.09e+08	2.07e+08	2.68e+08	4.90e+08	5.13e+08
¼öÁø	29200	783	1566	2514	4115	303	316	8	1085	574	582	574	13930.95	14042.6	13819.3	14154.25	13707.65	2.00e+07	6666300	3.98e+07	4.84e+07	8.82e+07	1.19e+08	2.14e+08	2.34e+08
¹Ì¼öÁø	30110	2316	1544	2623	3557	332	211	38	1046	842	880	859	13547.5	13684	13411	13820.5	13274.5	9850720	5762340	4.36e+07	3.23e+07	7.59e+07	1.02e+08	1.83e+08	1.93e+08
¼öÁø	30110	882	588	932	1430	99	118	2	287	276	278	276	5330.85	5372.8	5288.9	5414.75	5246.95	7502880	2316600	1.30e+07	1.81e+07	3.11e+07	3.74e+07	7.08e+07	7.83e+07
¹Ì¼öÁø	30140	1512	1512	2519	3433	302	273	54	1013	1031	1085	1042	12700.25	12854	12546.5	13007.75	12392.75	9646560	5561460	3.97e+07	4.18e+07	8.15e+07	9.06e+07	1.78e+08	1.87e+08
¼öÁø	30140	720	720	1078	1840	140	124	21	378	412	433	416	6331.3	6391.4	6271.2	6451.5	6211.1	9187200	2980800	1.84e+07	1.90e+07	3.74e+07	4.51e+07	8.55e+07	9.47e+07
¹Ì¼öÁø	30170	1178	2356	3900	5492	470	338	30	1549	1129	1159	1133	20451.05	20641.4	20260.7	20831.75	20070.35	1.50e+07	8897040	6.17e+07	5.18e+07	1.13e+08	1.49e+08	2.71e+08	2.86e+08
¼öÁø	30170	530	1060	1637	2655	189	152	9	630	532	541	532	9284.1	9368.8	9199.4	9453.5	9114.7	1.35e+07	4301100	2.48e+07	2.33e+07	4.81e+07	6.70e+07	1.19e+08	1.33e+08
¹Ì¼öÁø	30200	1483	2966	4907	6965	570	472	12	1909	1401	1413	1404	25984.65	26220.2	25749.1	26455.75	25513.55	1.89e+07	1.13e+07	7.48e+07	7.23e+07	1.47e+08	1.92e+08	3.51e+08	3.70e+08
¼öÁø	30200	668	1336	2040	3394	227	229	12	786	615	627	615	11876.4	11977.2	11775.6	12078	11674.8	1.70e+07	5498280	2.98e+07	3.51e+07	6.49e+07	8.98e+07	1.60e+08	1.77e+08
¹Ì¼öÁø	30230	1094	1094	1939	2294	209	168	11	602	278	289	284	10036.7	10094.6	9978.8	10152.5	9920.9	6979720	3716280	2.74e+07	2.57e+07	5.32e+07	6.62e+07	1.23e+08	1.30e+08
¼öÁø	30230	360	360	615	825	68	70	19	152	132	151	145	3257.4	3278.2	3236.6	3299	3215.8	4593600	1336500	8928400	1.07e+07	1.97e+07	2.25e+07	4.35e+07	4.81e+07
¹Ì¼öÁø	31110	956	956	1630	2164	215	179	12	761	359	371	360	8341.85	8415.8	8267.9	8489.75	8193.95	6099280	3505680	2.82e+07	2.74e+07	5.57e+07	5.70e+07	1.16e+08	1.22e+08
¼öÁø	31110	490	490	774	1383	106	109	2	369	174	176	174	4319.55	4355.4	4283.7	4391.25	4247.85	6252400	2240460	1.39e+07	1.67e+07	3.06e+07	3.56e+07	6.84e+07	7.47e+07
¹Ì¼öÁø	31140	793	1586	2699	3413	304	283	12	1160	607	619	609	14073.1	14191.8	13954.4	14310.5	13835.7	1.01e+07	5529060	3.99e+07	4.34e+07	8.33e+07	8.29e+07	1.72e+08	1.82e+08
¼öÁø	31140	423	846	1330	2151	173	138	5	510	378	383	379	7504.9	7568.2	7441.6	7631.5	7378.3	1.08e+07	3484620	2.27e+07	2.11e+07	4.39e+07	5.00e+07	9.74e+07	1.08e+08
¹Ì¼öÁø	31170	511	1022	1719	2415	323	200	13	989	751	764	755	8549.65	8674.2	8425.1	8798.75	8300.55	6520360	3912300	4.24e+07	3.06e+07	7.30e+07	7.12e+07	1.48e+08	1.55e+08
¼öÁø	31170	244	488	788	1147	121	84	3	374	327	330	328	4180.2	4231.6	4128.8	4283	4077.4	6226880	1858140	1.59e+07	1.29e+07	2.88e+07	3.02e+07	6.08e+07	6.71e+07
¹Ì¼öÁø	31200	660	1320	2235	3325	252	261	14	1030	583	597	588	11058.4	11168.2	10948.6	11278	10838.8	8421600	5386500	3.31e+07	4.00e+07	7.31e+07	8.16e+07	1.60e+08	1.69e+08
¼öÁø	31200	323	646	1035	1715	124	106	7	519	251	258	252	5597.15	5648.2	5546.1	5699.25	5495.05	8242960	2778300	1.63e+07	1.62e+07	3.25e+07	4.22e+07	7.75e+07	8.58e+07
¹Ì¼öÁø	31710	534	534	1843	2505	226	170	21	762	308	329	319	9414.7	9483.6	9345.8	9552.5	9276.9	6813840	4058100	2.97e+07	2.60e+07	5.57e+07	6.83e+07	1.28e+08	1.35e+08
¼öÁø	31710	266	266	829	1504	132	98	8	323	149	157	149	4782.15	4813.2	4751.1	4844.25	4720.05	6788320	2436480	1.73e+07	1.50e+07	3.23e+07	3.87e+07	7.35e+07	8.03e+07
¹Ì¼öÁø	36110	1860	620	2137	2625	259	188	22	829	656	678	665	10888.15	10995.2	10781.1	11102.25	10674.05	7911200	4252500	3.40e+07	2.88e+07	6.28e+07	7.40e+07	1.41e+08	1.49e+08
¼öÁø	36110	795	265	859	1295	92	107	5	296	240	245	240	4692.4	4731.2	4653.6	4770	4614.8	6762800	2097900	1.21e+07	1.64e+07	2.85e+07	3.42e+07	6.48e+07	7.15e+07
¹Ì¼öÁø	41111	1136	2272	3564	5054	387	384	30	1631	997	1027	1008	19677.75	19859	19496.5	20040.25	19315.25	1.45e+07	8187480	5.08e+07	5.88e+07	1.10e+08	1.21e+08	2.39e+08	2.53e+08
¼öÁø	41111	554	1108	1707	2699	174	187	12	733	532	544	533	9620.55	9710.4	9530.7	9800.25	9440.85	1.41e+07	4372380	2.28e+07	2.86e+07	5.15e+07	6.14e+07	1.17e+08	1.31e+08
¹Ì¼öÁø	41113	2847	1898	3175	4301	370	374	33	1452	627	660	642	16539.9	16675.2	16404.6	16810.5	16269.3	1.21e+07	6967620	4.86e+07	5.73e+07	1.06e+08	1.13e+08	2.26e+08	2.38e+08
¼öÁø	41113	1050	700	1102	1738	122	107	5	414	216	221	218	6311.9	6354.2	6269.6	6396.5	6227.3	8932000	2815560	1.60e+07	1.64e+07	3.24e+07	4.23e+07	7.76e+07	8.65e+07
¹Ì¼öÁø	41115	1365	910	1555	2005	171	175	22	634	381	403	383	7918.4	7988.2	7848.6	8058	7778.8	5805800	3248100	2.25e+07	2.68e+07	4.93e+07	5.06e+07	1.03e+08	1.09e+08
¼öÁø	41115	651	434	704	941	69	70	2	273	243	245	245	3746.85	3784.8	3708.9	3822.75	3670.95	5537840	1524420	9059700	1.07e+07	1.98e+07	2.41e+07	4.54e+07	5.10e+07
¹Ì¼öÁø	41117	1333	2666	4387	5968	494	434	30	1666	708	738	723	23146.3	23300.4	22992.2	23454.5	22838.1	1.70e+07	9668160	6.49e+07	6.65e+07	1.31e+08	1.45e+08	2.86e+08	3.03e+08
¼öÁø	41117	575	1150	1801	2849	191	196	9	737	473	482	475	10121.45	10205.6	10037.3	10289.75	9953.15	1.47e+07	4615380	2.51e+07	3.00e+07	5.51e+07	6.77e+07	1.27e+08	1.42e+08
¹Ì¼öÁø	41131	2787	1858	3132	3980	477	289	32	1369	1568	1600	1572	15353.75	15579	15128.5	15804.25	14903.25	1.19e+07	6447600	6.26e+07	4.43e+07	1.07e+08	1.30e+08	2.43e+08	2.55e+08
¼öÁø	41131	1896	1264	1623	3552	281	212	25	491	1060	1085	1062	10910.65	11041.2	10780.1	11171.75	10649.55	1.61e+07	5754240	3.69e+07	3.25e+07	6.94e+07	9.08e+07	1.66e+08	1.82e+08
¹Ì¼öÁø	41133	2847	1898	3125	4383	515	314	22	1312	1434	1456	1436	15958	16167	15749	16376	15540	1.21e+07	7100460	6.76e+07	4.81e+07	1.16e+08	1.44e+08	2.67e+08	2.79e+08
¼öÁø	41133	1725	1150	1580	3058	238	164	6	593	960	966	961	9862.95	9988.6	9737.3	10114.25	9611.65	1.47e+07	4953960	3.12e+07	2.51e+07	5.64e+07	8.89e+07	1.50e+08	1.65e+08
¹Ì¼öÁø	41135	1524	3048	4814	7957	682	437	31	2172	1328	1359	1338	26281.2	26522.6	26039.8	26764	25798.4	1.94e+07	1.29e+07	8.95e+07	6.69e+07	1.56e+08	2.01e+08	3.70e+08	3.90e+08
¼öÁø	41135	893	1786	2487	5346	336	271	13	1013	803	816	803	15667.85	15798.8	15536.9	15929.75	15405.95	2.28e+07	8660520	4.41e+07	4.15e+07	8.56e+07	1.20e+08	2.14e+08	2.37e+08
¹Ì¼öÁø	41150	3030	2020	3423	4416	469	342	15	1584	927	942	930	17509.7	17681.6	17337.8	17853.5	17165.9	1.29e+07	7153920	6.16e+07	5.24e+07	1.14e+08	1.14e+08	2.35e+08	2.48e+08
¼öÁø	41150	1302	868	1355	2067	147	183	12	729	479	491	483	7312.05	7396.4	7227.7	7480.75	7143.35	1.11e+07	3348540	1.93e+07	2.80e+07	4.73e+07	4.79e+07	9.86e+07	1.10e+08
¹Ì¼öÁø	41171	2055	1370	2222	3048	272	229	9	940	397	406	402	11926.1	12012.8	11839.4	12099.5	11752.7	8740600	4937760	3.57e+07	3.51e+07	7.08e+07	8.33e+07	1.59e+08	1.68e+08
¼öÁø	41171	1023	682	1006	1580	107	117	8	353	269	277	272	6103.65	6148.2	6059.1	6192.75	6014.55	8702320	2559600	1.40e+07	1.79e+07	3.20e+07	3.78e+07	7.23e+07	8.11e+07
¹Ì¼öÁø	41173	1171	2342	3685	5221	468	355	12	1372	1047	1059	1048	20264.9	20438.2	20091.6	20611.5	19918.3	1.49e+07	8458020	6.14e+07	5.44e+07	1.16e+08	1.45e+08	2.69e+08	2.84e+08
¼öÁø	41173	858	1716	2469	4104	275	274	21	1039	740	761	742	14780.85	14906.8	14654.9	15032.75	14528.95	2.19e+07	6648480	3.61e+07	4.20e+07	7.81e+07	1.06e+08	1.90e+08	2.12e+08
¹Ì¼öÁø	41195	3471	2314	3691	5680	575	385	21	1738	1368	1389	1368	19866.1	20089.8	19642.4	20313.5	19418.7	1.48e+07	9201600	7.55e+07	5.90e+07	1.34e+08	1.50e+08	2.94e+08	3.09e+08
¼öÁø	41195	1671	1114	1661	2849	207	209	15	696	506	521	507	9669.2	9754.6	9583.8	9840	9498.4	1.42e+07	4615380	2.72e+07	3.20e+07	5.92e+07	7.17e+07	1.35e+08	1.50e+08
¹Ì¼öÁø	41197	920	920	1575	2197	211	170	10	695	425	435	427	8052.75	8130	7975.5	8207.25	7898.25	5869600	3559140	2.77e+07	2.60e+07	5.37e+07	5.70e+07	1.14e+08	1.20e+08
¼öÁø	41197	406	406	649	1018	91	68	1	315	237	238	237	3488.35	3527.8	3448.9	3567.25	3409.45	5180560	1649160	1.19e+07	1.04e+07	2.24e+07	2.61e+07	5.02e+07	5.53e+07
¹Ì¼öÁø	41199	1512	1008	1649	2360	264	174	16	788	433	449	436	8701.1	8783.8	8618.4	8866.5	8535.7	6431040	3823200	3.47e+07	2.67e+07	6.13e+07	6.17e+07	1.27e+08	1.33e+08
¼öÁø	41199	603	402	639	971	88	73	5	283	215	220	215	3549.95	3585.6	3514.3	3621.25	3478.65	5129520	1573020	1.16e+07	1.12e+07	2.27e+07	2.54e+07	4.97e+07	5.48e+07
¹Ì¼öÁø	41210	4308	2872	4744	6823	886	548	53	2328	1399	1452	1403	24933.9	25190.2	24677.6	25446.5	24421.3	1.83e+07	1.11e+07	1.16e+08	8.40e+07	2.00e+08	1.87e+08	3.98e+08	4.17e+08
¼öÁø	41210	2772	1848	2736	5037	575	343	21	1486	1001	1022	1004	16047.2	16221.6	15872.8	16396	15698.4	2.36e+07	8159940	7.55e+07	5.25e+07	1.28e+08	1.25e+08	2.61e+08	2.85e+08
¹Ì¼öÁø	41220	2720	2720	4575	6962	883	523	36	2198	1590	1626	1592	23149.7	23418.6	22880.8	23687.5	22611.9	1.74e+07	1.13e+07	1.16e+08	8.01e+07	1.96e+08	1.88e+08	3.96e+08	4.13e+08
¼öÁø	41220	1236	1236	1968	3227	340	206	17	860	778	795	780	10619.4	10740.2	10498.6	10861	10377.8	1.58e+07	5227740	4.46e+07	3.16e+07	7.62e+07	7.97e+07	1.61e+08	1.77e+08
¹Ì¼öÁø	41250	322	322	518	710	79	46	2	268	128	130	129	2831.6	2857.8	2805.4	2884	2779.2	2054360	1150200	1.04e+07	7047062	1.74e+07	1.95e+07	3.81e+07	4.01e+07
¼öÁø	41250	124	124	204	282	35	38	2	84	24	26	26	1110.8	1117.4	1104.2	1124	1097.6	1582240	456840	4595500	5821486	1.04e+07	8005575	1.89e+07	2.05e+07
¹Ì¼öÁø	41271	2373	1582	2773	3267	436	280	25	983	499	524	509	14113.15	14212.2	14014.1	14311.25	13915.05	1.01e+07	5292540	5.72e+07	4.29e+07	1.00e+08	7.98e+07	1.85e+08	1.95e+08
¼öÁø	41271	1005	670	1034	1546	152	116	2	317	228	230	228	6026.95	6065.6	5988.3	6104.25	5949.65	8549200	2504520	2.00e+07	1.78e+07	3.77e+07	3.56e+07	7.58e+07	8.44e+07
¹Ì¼öÁø	41273	1274	1274	2137	2597	256	243	17	700	316	333	317	11380.8	11447.4	11314.2	11514	11247.6	8128120	4207140	3.36e+07	3.72e+07	7.08e+07	6.15e+07	1.37e+08	1.45e+08
¼öÁø	41273	552	552	837	1234	92	100	4	263	145	149	146	5068.95	5096.6	5041.3	5124.25	5013.65	7043520	1999080	1.21e+07	1.53e+07	2.74e+07	2.59e+07	5.53e+07	6.24e+07
¹Ì¼öÁø	41281	2646	2646	4286	6390	674	411	48	1932	1370	1418	1371	22722.8	22956.4	22489.2	23190	22255.6	1.69e+07	1.04e+07	8.85e+07	6.30e+07	1.51e+08	1.66e+08	3.27e+08	3.44e+08
¼öÁø	41281	1336	1336	2003	3610	278	240	24	823	623	647	623	11585.35	11688.8	11481.9	11792.25	11378.45	1.70e+07	5848200	3.65e+07	3.68e+07	7.33e+07	8.50e+07	1.64e+08	1.81e+08
¹Ì¼öÁø	41285	691	1382	2195	3071	357	194	26	842	573	599	582	12124.2	12223.6	12024.8	12323	11925.4	8817160	4975020	4.69e+07	2.97e+07	7.66e+07	8.17e+07	1.63e+08	1.72e+08
¼öÁø	41285	419	838	1247	2123	241	109	14	468	344	358	346	7420.4	7478.2	7362.6	7536	7304.8	1.07e+07	3439260	3.16e+07	1.67e+07	4.83e+07	5.41e+07	1.06e+08	1.17e+08
¹Ì¼öÁø	41287	858	1716	2715	4168	401	277	24	1093	702	726	705	14924.55	15049.4	14799.7	15174.25	14674.85	1.09e+07	6752160	5.27e+07	4.24e+07	9.51e+07	9.56e+07	1.97e+08	2.08e+08
¼öÁø	41287	462	924	1384	2211	176	177	4	443	407	411	408	8194.55	8257.4	8131.7	8320.25	8068.85	1.18e+07	3581820	2.31e+07	2.71e+07	5.02e+07	5.06e+07	1.04e+08	1.16e+08
¹Ì¼öÁø	41290	274	548	869	1430	150	95	12	408	268	280	272	4727.6	4774.8	4680.4	4822	4633.2	3496240	2316600	1.97e+07	1.46e+07	3.42e+07	3.91e+07	7.57e+07	7.92e+07
¼öÁø	41290	98	196	305	510	57	32	5	155	133	138	133	1627.15	1648.2	1606.1	1669.25	1585.05	2500960	826200	7484100	4902304	1.24e+07	1.60e+07	2.93e+07	3.18e+07
¹Ì¼öÁø	41310	580	1160	1813	2827	252	174	11	877	670	681	672	10036.55	10147.4	9925.7	10258.25	9814.85	7400800	4579740	3.31e+07	2.67e+07	5.97e+07	6.99e+07	1.34e+08	1.42e+08
¼öÁø	41310	285	570	844	1344	91	99	1	374	360	361	360	4851.1	4905.8	4796.4	4960.5	4741.7	7273200	2177280	1.19e+07	1.52e+07	2.71e+07	3.14e+07	6.07e+07	6.79e+07
¹Ì¼öÁø	41360	4692	4692	7706	11389	1252	866	90	3753	2868	2958	2885	39925.35	40399.8	39450.9	40874.25	38976.45	2.99e+07	1.85e+07	1.64e+08	1.33e+08	2.97e+08	2.90e+08	6.06e+08	6.35e+08
¼öÁø	41360	2300	2300	3505	5899	491	409	24	1587	1377	1401	1377	20026.15	20243.2	19809.1	20460.25	19592.05	2.93e+07	9556380	6.45e+07	6.27e+07	1.27e+08	1.39e+08	2.75e+08	3.05e+08
¹Ì¼öÁø	41370	779	1558	2557	4037	311	232	30	1479	899	929	916	13266.55	13430.4	13102.7	13594.25	12938.85	9940040	6539940	4.08e+07	3.55e+07	7.64e+07	1.02e+08	1.85e+08	1.95e+08
¼öÁø	41370	448	896	1340	2538	169	176	9	741	623	632	623	7717.05	7816.4	7617.7	7915.75	7518.35	1.14e+07	4111560	2.22e+07	2.70e+07	4.92e+07	5.93e+07	1.13e+08	1.24e+08
¹Ì¼öÁø	41390	1326	2652	4476	6262	616	496	28	1479	647	675	661	23379.95	23518.6	23241.3	23657.25	23102.65	1.69e+07	1.01e+07	8.09e+07	7.60e+07	1.57e+08	1.55e+08	3.22e+08	3.39e+08
¼öÁø	41390	505	1010	1756	2340	218	179	5	571	291	296	293	9161.95	9219.6	9104.3	9277.25	9046.65	1.29e+07	3790800	2.86e+07	2.74e+07	5.60e+07	6.56e+07	1.25e+08	1.38e+08
¹Ì¼öÁø	41410	1009	2018	3188	5300	383	289	17	1320	623	640	624	17300.9	17429.2	17172.6	17557.5	17044.3	1.29e+07	8586000	5.03e+07	4.43e+07	9.46e+07	1.21e+08	2.25e+08	2.37e+08
¼öÁø	41410	631	1262	1766	4080	200	183	6	661	422	428	424	11039.75	11115	10964.5	11190.25	10889.25	1.61e+07	6609600	2.63e+07	2.80e+07	5.43e+07	8.26e+07	1.44e+08	1.60e+08
¹Ì¼öÁø	41430	514	1028	1654	2309	202	161	9	713	330	339	333	9060.95	9129.6	8992.3	9198.25	8923.65	6558640	3740580	2.65e+07	2.47e+07	5.12e+07	6.57e+07	1.21e+08	1.27e+08
¼öÁø	41430	253	506	740	1384	93	92	5	289	207	212	207	4338.45	4373.6	4303.3	4408.75	4268.15	6456560	2242080	1.22e+07	1.41e+07	2.63e+07	3.39e+07	6.25e+07	6.89e+07
¹Ì¼öÁø	41450	312	624	957	1558	134	92	2	516	169	171	169	5427.1	5469.8	5384.4	5512.5	5341.7	3981120	2523960	1.76e+07	1.41e+07	3.17e+07	3.73e+07	7.15e+07	7.55e+07
¼öÁø	41450	182	364	525	902	57	59	1	253	183	184	183	3127.85	3158.8	3096.9	3189.75	3065.95	4644640	1461240	7484100	9038623	1.65e+07	1.87e+07	3.67e+07	4.13e+07
¹Ì¼öÁø	41461	1437	958	1642	2126	193	146	8	795	312	320	313	8130.85	8201.8	8059.9	8272.75	7988.95	6112040	3444120	2.53e+07	2.24e+07	4.77e+07	6.12e+07	1.12e+08	1.18e+08
¼öÁø	41461	591	394	635	1025	76	69	0	297	164	164	164	3451.75	3483	3420.5	3514.25	3389.25	5027440	1660500	9978800	1.06e+07	2.05e+07	2.75e+07	4.97e+07	5.47e+07
¹Ì¼öÁø	41463	3252	3252	5170	7960	676	467	29	2736	1040	1069	1047	27972.4	28213.2	27731.6	28454	27490.8	2.07e+07	1.29e+07	8.88e+07	7.15e+07	1.60e+08	2.03e+08	3.76e+08	3.97e+08
¼öÁø	41463	1622	1622	2389	4604	290	222	13	1232	605	618	608	13989.3	14111.4	13867.2	14233.5	13745.1	2.07e+07	7458480	3.81e+07	3.40e+07	7.21e+07	1.07e+08	1.87e+08	2.08e+08
¹Ì¼öÁø	41465	1235	2470	3719	6349	610	347	22	1610	1075	1097	1081	21733	21921	21545	22109	21357	1.58e+07	1.03e+07	8.01e+07	5.32e+07	1.33e+08	1.54e+08	2.98e+08	3.13e+08
¼öÁø	41465	708	1416	1966	4256	312	218	8	802	654	662	654	12553.5	12659	12448	12764.5	12342.5	1.81e+07	6894720	4.10e+07	3.34e+07	7.44e+07	9.24e+07	1.74e+08	1.92e+08
¹Ì¼öÁø	41480	1396	2792	4534	6819	637	471	41	2265	1223	1264	1225	24425.65	24661.2	24190.1	24896.75	23954.55	1.78e+07	1.10e+07	8.36e+07	7.22e+07	1.56e+08	1.76e+08	3.43e+08	3.60e+08
¼öÁø	41480	662	1324	1976	3373	220	228	26	776	669	695	675	11773.1	11878.8	11667.4	11984.5	11561.7	1.69e+07	5464260	2.89e+07	3.49e+07	6.38e+07	7.62e+07	1.46e+08	1.62e+08
¹Ì¼öÁø	41500	555	1110	1861	2444	259	206	16	736	467	483	471	9676.5	9760	9593	9843.5	9509.5	7081800	3959280	3.40e+07	3.16e+07	6.56e+07	5.63e+07	1.26e+08	1.33e+08
¼öÁø	41500	204	408	610	982	64	95	0	192	167	167	167	3722.9	3749.2	3696.6	3775.5	3670.3	5206080	1590840	8403200	1.46e+07	2.30e+07	2.10e+07	4.56e+07	5.08e+07
¹Ì¼öÁø	41550	1032	1032	1847	2365	269	198	23	763	494	517	500	8972.65	9060.2	8885.1	9147.75	8797.55	6584160	3831300	3.53e+07	3.03e+07	6.57e+07	6.78e+07	1.37e+08	1.44e+08
¼öÁø	41550	408	408	677	1025	129	94	3	238	228	231	229	3570.1	3604.8	3535.4	3639.5	3500.7	5206080	1660500	1.69e+07	1.44e+07	3.13e+07	2.85e+07	6.15e+07	6.67e+07
¹Ì¼öÁø	41570	2284	2284	3728	5264	511	395	27	1837	955	982	963	19826.05	20013.4	19638.7	20200.75	19451.35	1.46e+07	8527680	6.71e+07	6.05e+07	1.28e+08	1.38e+08	2.74e+08	2.89e+08
¼öÁø	41570	982	982	1441	2634	201	199	7	698	408	415	410	8640.1	8715.8	8564.4	8791.5	8488.7	1.25e+07	4267080	2.64e+07	3.05e+07	5.69e+07	6.43e+07	1.25e+08	1.38e+08
¹Ì¼öÁø	41590	2462	4924	8015	11369	1118	810	63	2985	2141	2204	2151	43504.05	43867.4	43140.7	44230.75	42777.35	3.14e+07	1.84e+07	1.47e+08	1.24e+08	2.71e+08	2.90e+08	5.79e+08	6.10e+08
¼öÁø	41590	1173	2346	3557	6105	447	450	18	1300	944	962	953	20989.2	21148.6	20829.8	21308	20670.4	2.99e+07	9890100	5.87e+07	6.89e+07	1.28e+08	1.47e+08	2.84e+08	3.14e+08
¹Ì¼öÁø	41610	860	1720	2857	4203	418	281	36	1590	1186	1222	1193	14170.3	14368.4	13972.2	14566.5	13774.1	1.10e+07	6808860	5.49e+07	4.30e+07	9.79e+07	1.22e+08	2.26e+08	2.37e+08
¼öÁø	41610	391	782	1184	2126	174	142	11	625	569	580	569	6599.45	6687.6	6511.3	6775.75	6423.15	9978320	3444120	2.28e+07	2.18e+07	4.46e+07	5.27e+07	1.01e+08	1.11e+08
¹Ì¼öÁø	41630	1106	1106	1803	2683	300	194	3	1038	476	479	477	9438.5	9538	9339	9637.5	9239.5	7056280	4346460	3.94e+07	2.97e+07	6.91e+07	7.44e+07	1.48e+08	1.55e+08
¼öÁø	41630	416	416	659	1101	122	77	9	323	157	166	157	3555.55	3587.4	3523.7	3619.25	3491.85	5308160	1783620	1.60e+07	1.18e+07	2.78e+07	2.83e+07	5.79e+07	6.32e+07
¹Ì¼öÁø	41650	820	820	1384	1898	253	155	14	691	436	450	436	7120.45	7198.6	7042.3	7276.75	6964.15	5231600	3074760	3.32e+07	2.37e+07	5.70e+07	5.47e+07	1.15e+08	1.20e+08
¼öÁø	41650	356	356	616	779	109	72	3	300	189	192	190	3097.7	3131.6	3063.8	3165.5	3029.9	4542560	1261980	1.43e+07	1.10e+07	2.53e+07	2.40e+07	5.06e+07	5.51e+07
¹Ì¼öÁø	41670	530	265	887	1434	164	102	15	478	260	275	264	4560.7	4610.6	4510.8	4660.5	4460.9	3381400	2323080	2.15e+07	1.56e+07	3.72e+07	3.50e+07	7.45e+07	7.79e+07
¼öÁø	41670	112	56	184	323	25	38	1	80	44	45	44	1016.2	1024.6	1007.8	1033	999.4	1429120	523260	3282500	5821486	9103986	7587859	1.72e+07	1.86e+07
¹Ì¼öÁø	41730	4	2	4	9	0	0	0	5	0	0	0	35.75	36	35.5	36.25	35.25	25520	14580	0	0	0	267129	281709	307229
¼öÁø	41730	2	1	5	5	1	1	0	0	0	0	0	20	20	20	20	20	25520	8100	131300	153197	284497	98308	390905	416425
¹Ì¼öÁø	41800	378	126	432	633	115	39	0	111	82	82	82	2340.25	2354	2326.5	2367.75	2312.75	1607760	1025460	1.51e+07	5974683	2.11e+07	1.98e+07	4.19e+07	4.35e+07
¼öÁø	41800	222	74	249	362	48	25	14	74	39	53	51	1300.8	1308.4	1293.2	1316	1285.6	1888480	586440	6302400	3829925	1.01e+07	1.05e+07	2.12e+07	2.31e+07
¹Ì¼öÁø	41820	237	79	258	385	52	17	5	142	104	109	104	1364.5	1382	1347	1399.5	1329.5	1008040	623700	6827600	2604349	9431949	9833887	1.99e+07	2.09e+07
¼öÁø	41820	84	28	96	145	12	12	0	41	21	21	21	507.45	511.6	503.3	515.75	499.15	714560	234900	1575600	1838364	3413964	3704323	7353187	8067747
¹Ì¼öÁø	41830	624	312	1051	1475	166	113	1	240	162	163	163	5709.6	5737.8	5681.4	5766	5653.2	3981120	2389500	2.18e+07	1.73e+07	3.91e+07	3.76e+07	7.90e+07	8.30e+07
¼öÁø	41830	198	99	286	537	44	24	0	98	42	42	42	1806.3	1815.4	1797.2	1824.5	1788.1	2526480	869940	5777200	3676728	9453928	1.32e+07	2.35e+07	2.61e+07
¹Ì¼öÁø	42110	1322	1322	2297	3505	385	173	21	893	509	530	526	11726.65	11822.2	11631.1	11917.75	11535.55	8434360	5678100	5.06e+07	2.65e+07	7.71e+07	9.47e+07	1.77e+08	1.86e+08
¼öÁø	42110	652	652	1033	1682	152	116	2	336	198	200	198	5755.8	5792.4	5719.2	5829	5682.6	8319520	2724840	2.00e+07	1.78e+07	3.77e+07	4.46e+07	8.51e+07	9.34e+07
¹Ì¼öÁø	42130	2552	2552	4267	7065	793	471	39	2259	1718	1757	1724	21755.25	22040	21470.5	22324.75	21185.75	1.63e+07	1.14e+07	1.04e+08	7.22e+07	1.76e+08	2.12e+08	4.00e+08	4.16e+08
¼öÁø	42130	1274	1274	1898	3823	292	233	24	803	952	976	959	11035.05	11170.4	10899.7	11305.75	10764.35	1.63e+07	6193260	3.83e+07	3.57e+07	7.40e+07	1.02e+08	1.82e+08	1.98e+08
¹Ì¼öÁø	42150	1166	1166	1864	3710	472	148	10	851	674	684	677	10104.85	10214.8	9994.9	10324.75	9884.95	7439080	6010200	6.20e+07	2.27e+07	8.46e+07	9.94e+07	1.90e+08	1.98e+08
¼öÁø	42150	616	616	876	2277	250	131	8	404	336	344	336	5294.4	5348.2	5240.6	5402	5186.8	7860160	3688740	3.28e+07	2.01e+07	5.29e+07	5.84e+07	1.15e+08	1.23e+08
¹Ì¼öÁø	42170	608	608	1041	1683	205	124	2	510	344	346	344	5237.7	5297.6	5177.8	5357.5	5117.9	3879040	2726460	2.69e+07	1.90e+07	4.59e+07	4.79e+07	9.65e+07	1.00e+08
¼öÁø	42170	214	214	336	723	75	51	0	217	98	98	98	1832.95	1853.6	1812.3	1874.25	1791.65	2730640	1171260	9847500	7813047	1.77e+07	1.95e+07	3.83e+07	4.11e+07
¹Ì¼öÁø	42190	687	458	813	1279	196	116	4	320	392	396	392	3973.6	4028.8	3918.4	4084	3863.2	2922040	2071980	2.57e+07	1.78e+07	4.35e+07	3.39e+07	7.95e+07	8.24e+07
¼öÁø	42190	171	114	180	314	49	27	0	74	82	82	82	1019.7	1031.6	1007.8	1043.5	995.9	1454640	508680	6433700	4136319	1.06e+07	8333301	1.94e+07	2.09e+07
¹Ì¼öÁø	42210	501	334	618	766	67	55	4	207	93	97	97	3004.95	3024.6	2985.3	3044.25	2965.65	2130920	1240920	8797100	8425835	1.72e+07	1.90e+07	3.74e+07	3.96e+07
¼öÁø	42210	240	160	288	343	36	28	0	95	88	88	88	1442.65	1456.2	1429.1	1469.75	1415.55	2041600	555660	4726800	4289516	9016316	9447237	1.90e+07	2.11e+07
¹Ì¼öÁø	42230	387	258	448	704	131	50	1	192	156	157	156	2225.6	2250.8	2200.4	2276	2175.2	1646040	1140480	1.72e+07	7659850	2.49e+07	2.18e+07	4.78e+07	4.94e+07
¼öÁø	42230	186	124	176	312	37	17	0	65	83	83	83	1125.65	1137.2	1114.1	1148.75	1102.55	1582240	505440	4858100	2604349	7462449	7929222	1.59e+07	1.75e+07
¹Ì¼öÁø	42720	429	143	479	807	84	52	2	348	193	195	193	2362.1	2398.8	2325.4	2435.5	2288.7	1824680	1307340	1.10e+07	7966244	1.90e+07	2.24e+07	4.27e+07	4.45e+07
¼öÁø	42720	153	51	175	261	26	21	2	109	55	57	55	845.85	856.8	834.9	867.75	823.95	1301520	422820	3413800	3217137	6630937	7409174	1.45e+07	1.58e+07
¹Ì¼öÁø	42730	142	71	244	381	44	35	2	107	134	136	134	1215.25	1234	1196.5	1252.75	1177.75	905960	617220	5777200	5361895	1.11e+07	1.19e+07	2.37e+07	2.46e+07
¼öÁø	42730	54	27	66	174	15	7	0	29	66	66	66	455.15	463.2	447.1	471.25	439.05	689040	281880	1969500	1072379	3041879	4873967	8197726	8886766
¹Ì¼öÁø	42750	306	102	347	444	48	33	2	94	95	97	95	1870.6	1884.8	1856.4	1899	1842.2	1301520	719280	6302400	5055501	1.14e+07	1.21e+07	2.42e+07	2.55e+07
¼öÁø	42750	114	38	129	201	20	19	0	53	21	21	21	665.25	670	660.5	674.75	655.75	969760	325620	2626000	2910743	5536743	5711983	1.16e+07	1.25e+07
¹Ì¼öÁø	42760	423	141	478	1005	157	29	3	259	226	229	226	2389.65	2425.2	2354.1	2460.75	2318.55	1799160	1628100	2.06e+07	4442713	2.51e+07	3.22e+07	5.89e+07	6.07e+07
¼öÁø	42760	159	53	153	400	47	20	4	50	75	79	79	953	963	943	973	933	1352560	648000	6171100	3063940	9235040	1.25e+07	2.23e+07	2.37e+07
¹Ì¼öÁø	42770	144	48	170	341	41	16	1	86	79	80	80	797.6	809.8	785.4	822	773.2	612480	552420	5383300	2451152	7834452	1.14e+07	1.97e+07	2.04e+07
¼öÁø	42770	69	23	81	110	7	5	0	23	38	38	38	411.85	416.8	406.9	421.75	401.95	586960	178200	919100	765985	1685085	2548675	4411960	4998920
¹Ì¼öÁø	42780	432	144	468	811	122	50	2	106	26	28	26	2731.7	2739.6	2723.8	2747.5	2715.9	1837440	1313820	1.60e+07	7659850	2.37e+07	2.44e+07	4.94e+07	5.13e+07
¼öÁø	42780	276	92	303	423	44	23	2	81	21	23	21	1735.45	1741.6	1729.3	1747.75	1723.15	2347840	685260	5777200	3523531	9300731	1.18e+07	2.18e+07	2.41e+07
¹Ì¼öÁø	42790	152	76	261	487	67	19	3	74	64	67	64	1330.3	1340.4	1320.2	1350.5	1310.1	969760	788940	8797100	2910743	1.17e+07	1.46e+07	2.71e+07	2.80e+07
¼öÁø	42790	114	57	196	334	42	6	0	36	44	44	44	1000.6	1006.8	994.4	1013	988.2	1454640	541080	5514600	919182	6433782	9158016	1.61e+07	1.76e+07
¹Ì¼öÁø	42800	111	37	132	151	19	10	17	56	38	55	47	608.8	615.4	602.2	622	595.6	472120	244620	2494700	1531970	4026670	4205998	8477288	8949408
¼öÁø	42800	75	25	87	136	15	7	0	32	25	25	25	424.3	428.4	420.2	432.5	416.1	638000	220320	1969500	1072379	3041879	3653445	6915644	7553644
¹Ì¼öÁø	42810	147	49	172	233	23	17	37	57	35	72	57	810.05	816.4	803.7	822.75	797.35	625240	377460	3019900	2604349	5624249	6017065	1.20e+07	1.26e+07
¼öÁø	42810	48	16	53	86	11	2	0	32	12	12	12	284.4	287.2	281.6	290	278.8	408320	139320	1444300	306394	1750694	2449268	4339282	4747602
¹Ì¼öÁø	42820	154	77	256	516	61	29	6	178	86	92	88	1319.5	1337	1302	1354.5	1284.5	982520	835920	8009300	4442713	1.25e+07	1.17e+07	2.50e+07	2.60e+07
¼öÁø	42820	96	48	184	328	43	14	2	106	45	47	45	802.4	812.2	792.6	822	782.8	1224960	531360	5645900	2144758	7790658	7103271	1.54e+07	1.67e+07
¹Ì¼öÁø	42830	159	53	197	269	33	16	2	162	73	75	73	853.2	868.6	837.8	884	822.4	676280	435780	4332900	2451152	6784052	7842530	1.51e+07	1.57e+07
¼öÁø	42830	78	26	87	152	13	12	1	58	23	24	24	453.6	458.8	448.4	464	443.2	663520	246240	1706900	1838364	3545264	4276705	8068209	8731729
¹Ì¼öÁø	43111	2019	1346	2275	3154	394	211	20	1105	602	622	605	11449.35	11564.8	11333.9	11680.25	11218.45	8587480	5109480	5.17e+07	3.23e+07	8.41e+07	8.99e+07	1.79e+08	1.88e+08
¼öÁø	43111	819	546	883	1361	135	130	6	367	265	271	267	4797.55	4842.4	4752.7	4887.25	4707.85	6966960	2204820	1.77e+07	1.99e+07	3.76e+07	3.65e+07	7.64e+07	8.33e+07
¹Ì¼öÁø	43113	2084	2084	3560	4791	472	355	35	1805	1246	1281	1256	17674.55	17889.4	17459.7	18104.25	17244.85	1.33e+07	7761420	6.20e+07	5.44e+07	1.16e+08	1.29e+08	2.54e+08	2.67e+08
¼öÁø	43113	756	756	1179	1886	147	131	8	547	438	446	439	6503.45	6574.6	6432.3	6645.75	6361.15	9646560	3055320	1.93e+07	2.01e+07	3.94e+07	5.04e+07	9.28e+07	1.02e+08
¹Ì¼öÁø	43130	576	1152	2014	2542	274	238	28	787	639	667	641	10051.75	10155	9948.5	10258.25	9845.25	7349760	4118040	3.60e+07	3.65e+07	7.24e+07	6.95e+07	1.46e+08	1.53e+08
¼öÁø	43130	247	494	782	1267	104	101	15	396	243	258	245	4325.3	4369.4	4281.2	4413.5	4237.1	6303440	2052540	1.37e+07	1.55e+07	2.91e+07	3.04e+07	6.16e+07	6.79e+07
¹Ì¼öÁø	43150	948	948	1739	2315	304	172	28	758	494	522	502	8311.9	8399.2	8224.6	8486.5	8137.3	6048240	3750300	3.99e+07	2.63e+07	6.63e+07	6.46e+07	1.35e+08	1.41e+08
¼öÁø	43150	284	284	487	774	91	40	1	181	202	203	202	2468.75	2498	2439.5	2527.25	2410.25	3623840	1253880	1.19e+07	6127880	1.81e+07	2.19e+07	4.12e+07	4.48e+07
¹Ì¼öÁø	43710	272	136	477	597	73	43	13	225	144	157	148	2295.95	2321.6	2270.3	2347.25	2244.65	1735360	967140	9584900	6587471	1.62e+07	1.56e+07	3.28e+07	3.45e+07
¼öÁø	43710	102	51	160	232	28	11	4	61	79	83	79	908.85	919.8	897.9	930.75	886.95	1301520	375840	3676400	1685167	5361567	7243207	1.30e+07	1.43e+07
¹Ì¼öÁø	43720	55	55	203	232	23	20	0	70	29	29	29	1019.2	1025.6	1012.8	1032	1006.4	701800	375840	3019900	3063940	6083840	6990910	1.35e+07	1.42e+07
¼öÁø	43720	10	10	41	36	3	4	0	19	10	10	10	173.85	175.8	171.9	177.75	169.95	255200	58320	393900	612788	1006688	837475	1902483	2157683
¹Ì¼öÁø	43730	399	133	471	589	65	43	3	204	157	160	157	2306.7	2332.6	2280.8	2358.5	2254.9	1697080	954180	8534500	6587471	1.51e+07	1.79e+07	3.40e+07	3.57e+07
¼öÁø	43730	87	29	89	153	16	12	0	38	34	34	34	507.9	513.2	502.6	518.5	497.3	740080	247860	2100800	1838364	3939164	5106790	9293814	1.00e+07
¹Ì¼öÁø	43740	118	59	210	292	30	23	2	104	73	75	73	1011.5	1024	999	1036.5	986.5	752840	473040	3939000	3523531	7462531	7798746	1.57e+07	1.65e+07
¼öÁø	43740	36	18	68	93	8	13	0	19	14	14	14	328.05	330.4	325.7	332.75	323.35	459360	150660	1050400	1991561	3041961	2176994	5369615	5828975
¹Ì¼öÁø	43745	324	108	371	501	52	49	4	259	97	101	99	1772.95	1795.6	1750.3	1818.25	1727.65	1378080	811620	6827600	7506653	1.43e+07	1.35e+07	2.86e+07	3.00e+07
¼öÁø	43745	117	39	119	208	25	8	0	37	67	67	67	682.65	691.2	674.1	699.75	665.55	995280	336960	3282500	1225576	4508076	5892578	1.07e+07	1.17e+07
¹Ì¼öÁø	43750	363	121	419	559	47	70	2	218	115	117	115	2038.2	2060.6	2015.8	2083	1993.4	1543960	905580	6171100	1.07e+07	1.69e+07	1.55e+07	3.33e+07	3.49e+07
¼öÁø	43750	96	32	99	130	11	13	2	52	19	21	19	579.5	584	575	588.5	570.5	816640	210600	1444300	1991561	3435861	3069147	6715608	7532248
¹Ì¼öÁø	43760	94	47	161	247	46	17	0	80	101	101	101	794.3	808.4	780.2	822.5	766.1	599720	400140	6039800	2604349	8644149	7278417	1.63e+07	1.69e+07
¼öÁø	43760	26	13	43	71	15	1	0	34	19	19	19	211.8	215.4	208.2	219	204.6	331760	115020	1969500	153197	2122697	2892754	5130471	5462231
¹Ì¼öÁø	43770	525	175	622	817	115	61	4	377	191	195	191	2917.85	2955.8	2879.9	2993.75	2841.95	2233000	1323540	1.51e+07	9345017	2.44e+07	2.55e+07	5.13e+07	5.35e+07
¼öÁø	43770	132	44	131	254	19	32	2	57	65	67	67	778.05	787.4	768.7	796.75	759.35	1122880	411480	2494700	4902304	7397004	7075977	1.49e+07	1.60e+07
¹Ì¼öÁø	43800	246	82	289	414	47	24	0	117	93	93	93	1420.45	1435.6	1405.3	1450.75	1390.15	1046320	670680	6171100	3676728	9847828	1.07e+07	2.12e+07	2.23e+07
¼öÁø	43800	54	18	55	103	7	4	0	24	26	26	26	320.4	324.2	316.6	328	312.8	459360	166860	919100	612788	1531888	2711585	4410333	4869693
¹Ì¼öÁø	44130	12	12	17	31	4	0	0	22	12	12	12	72.9	75.2	70.6	77.5	68.3	76560	50220	525200	0	525200	738066	1313486	1390046
¼öÁø	44130	2	2	1	10	1	0	0	0	0	0	0	20	20	20	20	20	25520	16200	131300	0	131300	178715	326215	351735
¹Ì¼öÁø	44131	1416	1416	2363	3206	304	242	20	1164	824	844	827	11906.8	12047.4	11766.2	12188	11625.6	9034080	5193720	3.99e+07	3.71e+07	7.70e+07	7.45e+07	1.57e+08	1.66e+08
¼öÁø	44131	704	704	1103	1837	107	138	10	598	431	441	435	5881	5954	5808	6027	5735	8983040	2975940	1.40e+07	2.11e+07	3.52e+07	4.12e+07	7.94e+07	8.84e+07
¹Ì¼öÁø	44133	1788	1788	2984	4030	332	355	32	1637	1159	1191	1165	14881.25	15079	14683.5	15276.75	14485.75	1.14e+07	6528600	4.36e+07	5.44e+07	9.80e+07	8.91e+07	1.94e+08	2.05e+08
¼öÁø	44133	1098	1098	1646	2878	221	172	6	956	685	691	688	9264.9	9381.2	9148.6	9497.5	9032.3	1.40e+07	4662360	2.90e+07	2.63e+07	5.54e+07	5.86e+07	1.19e+08	1.33e+08
¹Ì¼öÁø	44150	188	376	672	862	122	84	6	306	221	227	221	3200.2	3237.6	3162.8	3275	3125.4	2398880	1396440	1.60e+07	1.29e+07	2.89e+07	2.63e+07	5.66e+07	5.90e+07
¼öÁø	44150	83	166	307	382	41	44	1	113	39	40	40	1509.65	1519.2	1500.1	1528.75	1490.55	2118160	618840	5383300	6740668	1.21e+07	1.03e+07	2.31e+07	2.52e+07
¹Ì¼öÁø	44180	370	370	678	947	83	81	12	274	166	178	171	3289.9	3320.2	3259.6	3350.5	3229.3	2360600	1534140	1.09e+07	1.24e+07	2.33e+07	2.83e+07	5.32e+07	5.55e+07
¼öÁø	44180	84	84	142	225	20	11	0	81	42	42	42	723.75	732	715.5	740.25	707.25	1071840	364500	2626000	1685167	4311167	6558920	1.12e+07	1.23e+07
¹Ì¼öÁø	44200	2709	1806	2935	4355	446	295	26	1549	1301	1327	1305	15037.65	15245.2	14830.1	15452.75	14622.55	1.15e+07	7055100	5.86e+07	4.52e+07	1.04e+08	1.00e+08	2.11e+08	2.23e+08
¼öÁø	44200	1137	758	1144	2004	145	140	5	570	457	462	457	6520.6	6594.8	6446.4	6669	6372.2	9672080	3246480	1.90e+07	2.14e+07	4.05e+07	4.35e+07	8.73e+07	9.69e+07
¹Ì¼öÁø	44210	394	788	1195	1958	171	124	16	563	141	157	141	7209.75	7252	7167.5	7294.25	7125.25	5027440	3171960	2.25e+07	1.90e+07	4.14e+07	4.95e+07	9.41e+07	9.92e+07
¼öÁø	44210	121	242	389	574	34	35	4	133	56	60	60	2226.75	2239	2214.5	2251.25	2202.25	3087920	929880	4464200	5361895	9826095	1.49e+07	2.56e+07	2.87e+07
¹Ì¼öÁø	44230	666	666	1214	1712	198	134	7	411	87	94	91	5704.75	5734	5675.5	5763.25	5646.25	4249080	2773440	2.60e+07	2.05e+07	4.65e+07	5.28e+07	1.02e+08	1.06e+08
¼öÁø	44230	206	206	365	573	56	27	0	106	49	49	49	1865.6	1875.8	1855.4	1886	1845.2	2628560	928260	7352800	4136319	1.15e+07	1.66e+07	2.91e+07	3.17e+07
¹Ì¼öÁø	44250	339	226	357	533	55	37	1	117	114	115	115	2054.75	2072	2037.5	2089.25	2020.25	1441880	863460	7221500	5668289	1.29e+07	1.50e+07	2.88e+07	3.02e+07
¼öÁø	44250	198	132	186	345	18	31	1	39	27	28	28	1246.95	1251.6	1242.3	1256.25	1237.65	1684320	558900	2363400	4749107	7112507	8058143	1.57e+07	1.74e+07
¹Ì¼öÁø	44270	1665	555	1830	2488	292	225	22	927	638	660	643	9662.45	9772.6	9552.3	9882.75	9442.15	7081800	4030560	3.83e+07	3.45e+07	7.28e+07	6.41e+07	1.41e+08	1.48e+08
¼öÁø	44270	570	190	570	963	77	53	3	239	205	208	205	3370.35	3402.8	3337.9	3435.25	3305.45	4848800	1560060	1.01e+07	8119441	1.82e+07	2.25e+07	4.23e+07	4.71e+07
¹Ì¼öÁø	44710	71	71	255	384	59	17	6	134	174	180	176	1136.3	1160.4	1112.2	1184.5	1088.1	905960	622080	7746700	2604349	1.04e+07	1.26e+07	2.36e+07	2.45e+07
¼öÁø	44710	19	19	65	114	11	12	2	26	29	31	29	316.6	320.8	312.4	325	308.2	484880	184680	1444300	1838364	3282664	2902516	6369860	6854740
¼öÁø	44730	6	2	8	5	0	1	0	1	0	0	0	39.15	39.2	39.1	39.25	39.05	51040	8100	0	153197	153197	83380	244677	295717
¹Ì¼öÁø	44760	178	89	345	351	40	32	6	132	69	75	73	1505.5	1519	1492	1532.5	1478.5	1135640	568620	5252000	4902304	1.02e+07	1.20e+07	2.27e+07	2.38e+07
¼öÁø	44760	60	30	108	133	14	15	0	32	36	36	36	496.6	501.8	491.4	507	486.2	765600	215460	1838200	2297955	4136155	4378812	8730427	9496027
¹Ì¼öÁø	44770	198	66	253	334	34	17	4	73	49	53	49	1145.65	1154.2	1137.1	1162.75	1128.55	842160	541080	4464200	2604349	7068549	1.03e+07	1.79e+07	1.88e+07
¼öÁø	44770	63	21	74	104	6	9	2	20	17	19	19	322.1	324.8	319.4	327.5	316.7	535920	168480	787800	1378773	2166573	3090399	5425452	5961372
¹Ì¼öÁø	44790	147	49	181	148	18	10	0	71	23	23	23	901.55	907.4	895.7	913.25	889.85	625240	239760	2363400	1531970	3895370	4876235	9011365	9636605
¼öÁø	44790	93	31	107	104	13	6	0	43	19	19	19	567.15	571.2	563.1	575.25	559.05	791120	168480	1706900	919182	2626082	2621815	5416377	6207497
¹Ì¼öÁø	44800	774	258	902	1296	153	99	7	441	324	331	325	4483.35	4537.8	4428.9	4592.25	4374.45	3292080	2099520	2.01e+07	1.52e+07	3.53e+07	3.44e+07	7.18e+07	7.51e+07
¼öÁø	44800	219	73	262	304	36	27	0	98	78	78	78	1300.1	1312.8	1287.4	1325.5	1274.7	1862960	492480	4726800	4136319	8863119	7594779	1.70e+07	1.88e+07
¹Ì¼öÁø	44810	130	130	468	601	69	42	5	236	190	195	192	2203.4	2234.2	2172.6	2265	2141.8	1658800	973620	9059700	6434274	1.55e+07	1.44e+07	3.09e+07	3.26e+07
¼öÁø	44810	39	39	122	203	16	15	4	37	93	97	93	676.45	687.6	665.3	698.75	654.15	995280	328860	2100800	2297955	4398755	5268328	9995943	1.10e+07
¹Ì¼öÁø	44825	320	160	542	710	81	32	4	271	178	182	178	2820.05	2851.4	2788.7	2882.75	2757.35	2041600	1150200	1.06e+07	4902304	1.55e+07	2.35e+07	4.02e+07	4.22e+07
¼öÁø	44825	126	63	228	292	44	23	0	116	62	62	62	1066	1078	1054	1090	1042	1607760	473040	5777200	3523531	9300731	8802026	1.86e+07	2.02e+07
¹Ì¼öÁø	45111	1177	2354	3988	6629	606	429	15	2101	1601	1616	1603	19828.45	20093.6	19563.3	20358.75	19298.15	1.50e+07	1.07e+07	7.96e+07	6.57e+07	1.45e+08	2.02e+08	3.58e+08	3.73e+08
¼öÁø	45111	424	848	1268	2519	179	127	7	657	560	567	561	7129.55	7218.4	7040.7	7307.25	6951.85	1.08e+07	4080780	2.35e+07	1.95e+07	4.30e+07	7.34e+07	1.20e+08	1.31e+08
¹Ì¼öÁø	45113	1822	1822	3026	4965	389	281	20	1515	1069	1089	1073	15536.95	15719.6	15354.3	15902.25	15171.65	1.16e+07	8043300	5.11e+07	4.30e+07	9.41e+07	1.48e+08	2.50e+08	2.61e+08
¼öÁø	45113	746	746	1177	2228	161	112	2	537	424	426	424	6439.75	6509	6370.5	6578.25	6301.25	9518960	3609360	2.11e+07	1.72e+07	3.83e+07	6.31e+07	1.05e+08	1.14e+08
¹Ì¼öÁø	45130	977	1954	3363	5258	465	291	23	1456	1075	1098	1075	16558.9	16739.2	16378.6	16919.5	16198.3	1.25e+07	8517960	6.11e+07	4.46e+07	1.06e+08	1.70e+08	2.84e+08	2.96e+08
¼öÁø	45130	315	630	951	2045	130	115	6	352	366	372	366	5460.6	5514.8	5406.4	5569	5352.2	8038800	3312900	1.71e+07	1.76e+07	3.47e+07	6.40e+07	1.02e+08	1.10e+08
¹Ì¼öÁø	45140	3138	2092	3686	5781	437	417	35	1772	847	882	853	18158.9	18332.2	17985.6	18505.5	17812.3	1.33e+07	9365220	5.74e+07	6.39e+07	1.21e+08	1.73e+08	3.04e+08	3.17e+08
¼öÁø	45140	639	426	719	1162	65	71	1	328	221	222	221	3769.5	3808	3731	3846.5	3692.5	5435760	1882440	8534500	1.09e+07	1.94e+07	3.64e+07	5.77e+07	6.31e+07
¹Ì¼öÁø	45180	604	604	1108	1748	161	151	3	480	362	365	362	5179.6	5239.8	5119.4	5300	5059.2	3853520	2831760	2.11e+07	2.31e+07	4.43e+07	4.70e+07	9.41e+07	9.79e+07
¼öÁø	45180	134	134	247	310	30	33	0	65	92	92	92	1195.35	1207.8	1182.9	1220.25	1170.45	1709840	502200	3939000	5055501	8994501	8977680	1.85e+07	2.02e+07
¹Ì¼öÁø	45190	879	586	1008	2212	229	118	20	567	301	321	305	5118.35	5176.8	5059.9	5235.25	5001.45	3738680	3583440	3.01e+07	1.81e+07	4.81e+07	6.38e+07	1.15e+08	1.19e+08
¼öÁø	45190	372	248	437	797	65	41	6	147	73	79	79	2291.95	2306.6	2277.3	2321.25	2262.65	3164480	1291140	8534500	6281077	1.48e+07	2.38e+07	3.99e+07	4.31e+07
¹Ì¼öÁø	45210	450	300	529	980	85	45	0	204	268	268	268	2631	2668	2594	2705	2557	1914000	1587600	1.12e+07	6893865	1.81e+07	3.10e+07	5.06e+07	5.25e+07
¼öÁø	45210	129	86	152	252	22	15	1	38	66	67	66	755.5	764	747	772.5	738.5	1097360	408240	2888600	2297955	5186555	8947486	1.45e+07	1.56e+07
¹Ì¼öÁø	45710	876	292	1000	1551	119	98	8	467	350	358	350	4955.05	5013.4	4896.7	5071.75	4838.35	3725920	2512620	1.56e+07	1.50e+07	3.06e+07	4.59e+07	7.91e+07	8.28e+07
¼öÁø	45710	324	108	314	613	40	37	1	162	156	157	156	1868.1	1891.8	1844.4	1915.5	1820.7	2756160	993060	5252000	5668289	1.09e+07	1.81e+07	3.00e+07	3.27e+07
¹Ì¼öÁø	45720	99	33	102	184	15	9	0	49	46	46	46	582.15	589.2	575.1	596.25	568.05	421080	298080	1969500	1378773	3348273	5658092	9304445	9725525
¼öÁø	45720	21	7	19	29	0	1	0	2	7	7	7	133.4	134.2	132.6	135	131.8	178640	46980	0	153197	153197	843526	1043703	1222343
¹Ì¼öÁø	45730	213	71	247	352	54	24	0	121	77	77	77	1256.25	1270	1242.5	1283.75	1228.75	905960	570240	7090200	3676728	1.08e+07	1.41e+07	2.54e+07	2.64e+07
¼öÁø	45730	75	25	78	98	5	2	0	30	13	13	13	454.4	457.2	451.6	460	448.8	638000	158760	656500	306394	962894	3107419	4229073	4867073
¹Ì¼öÁø	45740	321	107	375	545	72	28	2	230	106	108	106	1860.3	1882.4	1838.2	1904.5	1816.1	1365320	882900	9453600	4289516	1.37e+07	1.98e+07	3.45e+07	3.58e+07
¼öÁø	45740	249	83	313	533	69	34	14	129	98	112	101	1452.75	1469	1436.5	1485.25	1420.25	2118160	863460	9059700	5208698	1.43e+07	1.70e+07	3.21e+07	3.42e+07
¹Ì¼öÁø	45750	207	69	241	415	40	24	3	104	65	68	67	1243.1	1254.8	1231.4	1266.5	1219.7	880440	672300	5252000	3676728	8928728	1.24e+07	2.20e+07	2.29e+07
¼öÁø	45750	144	48	179	312	47	11	6	75	44	50	50	835.45	843.6	827.3	851.75	819.15	1224960	505440	6171100	1685167	7856267	1.09e+07	1.93e+07	2.05e+07
¹Ì¼öÁø	45770	240	80	280	552	47	31	2	112	154	156	156	1395	1416	1374	1437	1353	1020800	894240	6171100	4749107	1.09e+07	1.58e+07	2.77e+07	2.87e+07
¼öÁø	45770	90	30	97	213	21	13	0	40	73	73	73	514.9	524.2	505.6	533.5	496.3	765600	345060	2757300	1991561	4748861	8213817	1.33e+07	1.41e+07
¹Ì¼öÁø	45790	402	134	486	706	76	54	0	230	210	210	210	2203.5	2236	2171	2268.5	2138.5	1709840	1143720	9978800	8272638	1.83e+07	2.47e+07	4.41e+07	4.58e+07
¼öÁø	45790	129	43	160	205	20	11	0	55	63	63	63	749.15	758.2	740.1	767.25	731.05	1097360	332100	2626000	1685167	4311167	6274076	1.09e+07	1.20e+07
¹Ì¼öÁø	45800	297	99	321	517	49	38	0	120	39	39	39	1737.7	1747.6	1727.8	1757.5	1717.9	1263240	837540	6433700	5821486	1.23e+07	1.53e+07	2.83e+07	2.96e+07
¼öÁø	45800	96	32	117	144	12	8	1	30	31	32	32	552.8	557.4	548.2	562	543.6	816640	233280	1575600	1225576	2801176	3669636	6704092	7520732
¹Ì¼öÁø	46110	5052	3368	5739	9147	1509	632	66	3918	2487	2553	2509	28242.8	28687.4	27798.2	29132	27353.6	2.15e+07	1.48e+07	1.98e+08	9.68e+07	2.95e+08	3.14e+08	6.24e+08	6.45e+08
¼öÁø	46110	1410	940	1474	2814	320	179	7	771	847	854	847	8054.75	8178	7931.5	8301.25	7808.25	1.20e+07	4558680	4.20e+07	2.74e+07	6.94e+07	8.97e+07	1.64e+08	1.76e+08
¹Ì¼öÁø	46130	3057	2038	3679	5040	638	386	25	1649	865	890	868	17868.85	18037.8	17699.9	18206.75	17530.95	1.30e+07	8164800	8.38e+07	5.91e+07	1.43e+08	1.71e+08	3.22e+08	3.35e+08
¼öÁø	46130	1212	808	1389	2241	223	208	13	479	380	393	380	7203.85	7265.8	7141.9	7327.75	7079.95	1.03e+07	3630420	2.93e+07	3.19e+07	6.11e+07	7.28e+07	1.38e+08	1.48e+08
¹Ì¼öÁø	46150	1256	1256	2201	2679	359	234	15	1095	535	550	535	10789.75	10898	10681.5	11006.25	10573.25	8013280	4339980	4.71e+07	3.58e+07	8.30e+07	7.82e+07	1.66e+08	1.74e+08
¼öÁø	46150	696	696	1157	1612	151	139	12	482	335	347	337	6096.8	6154.4	6039.2	6212	5981.6	8880960	2611440	1.98e+07	2.13e+07	4.11e+07	4.26e+07	8.64e+07	9.53e+07
¹Ì¼öÁø	46170	418	418	773	1049	116	83	0	496	298	298	298	3450.8	3505.4	3396.2	3560	3341.6	2666840	1699380	1.52e+07	1.27e+07	2.79e+07	3.48e+07	6.45e+07	6.72e+07
¼öÁø	46170	180	180	300	450	22	42	1	129	112	113	113	1563.95	1581.6	1546.3	1599.25	1528.65	2296800	729000	2888600	6434274	9322874	1.38e+07	2.38e+07	2.61e+07
¹Ì¼öÁø	46230	1446	964	1690	2230	309	204	16	1110	650	666	655	8046.5	8167	7926	8287.5	7805.5	6150320	3612600	4.06e+07	3.13e+07	7.18e+07	6.67e+07	1.42e+08	1.48e+08
¼öÁø	46230	552	368	635	805	91	65	4	340	268	272	269	3095.4	3139.2	3051.6	3183	3007.8	4695680	1304100	1.19e+07	9957805	2.19e+07	2.41e+07	4.73e+07	5.20e+07
¹Ì¼öÁø	46710	158	79	283	532	50	47	1	158	130	131	130	1332.7	1353.6	1311.8	1374.5	1290.9	1008040	861840	6565000	7200259	1.38e+07	1.82e+07	3.28e+07	3.38e+07
¼öÁø	46710	86	43	144	304	30	21	0	86	75	75	75	712.4	724.2	700.6	736	688.8	1097360	492480	3939000	3217137	7156137	8049681	1.57e+07	1.68e+07
¹Ì¼öÁø	46720	258	86	311	522	46	25	2	153	83	85	83	1526.85	1542.8	1510.9	1558.75	1494.95	1097360	845640	6039800	3829925	9869725	1.36e+07	2.43e+07	2.54e+07
¼öÁø	46720	117	39	139	261	28	4	2	79	23	25	23	694.75	701	688.5	707.25	682.25	995280	422820	3676400	612788	4289188	6804680	1.15e+07	1.25e+07
¹Ì¼öÁø	46730	111	37	149	166	23	4	0	60	30	30	30	661	667	655	673	649	472120	268920	3019900	612788	3632688	5735136	9636744	1.01e+07
¼öÁø	46730	90	30	112	121	16	6	0	21	21	21	21	541.45	544.6	538.3	547.75	535.15	765600	196020	2100800	919182	3019982	3829436	7045438	7811038
¹Ì¼öÁø	46770	111	37	133	182	29	12	5	64	43	48	47	645.5	653	638	660.5	630.5	472120	294840	3807700	1838364	5646064	5752629	1.17e+07	1.22e+07
¼öÁø	46770	66	22	70	110	12	10	0	55	22	22	22	355.85	360.8	350.9	365.75	345.95	561440	178200	1575600	1531970	3107570	3334831	6620601	7182041
¹Ì¼öÁø	46780	63	21	70	113	16	5	2	51	8	10	8	361.05	364.4	357.7	367.75	354.35	267960	183060	2100800	765985	2866785	3619205	6669050	6937010
¼öÁø	46780	21	7	28	30	2	4	0	10	4	4	4	123.7	124.6	122.8	125.5	121.9	178640	48600	262600	612788	875388	854244	1778232	1956872
¹Ì¼öÁø	46790	282	94	338	443	34	31	0	140	90	90	90	1617	1633	1601	1649	1585	1199440	717660	4464200	4749107	9213307	1.47e+07	2.47e+07	2.59e+07
¼öÁø	46790	123	41	144	213	15	14	0	83	19	19	19	698.15	704.2	692.1	710.25	686.05	1046320	345060	1969500	2144758	4114258	6585328	1.10e+07	1.21e+07
¹Ì¼öÁø	46800	270	90	346	470	94	31	6	195	146	152	146	1514.05	1538.4	1489.7	1562.75	1465.35	1148400	761400	1.23e+07	4749107	1.71e+07	1.55e+07	3.34e+07	3.45e+07
¼öÁø	46800	39	13	40	86	9	4	0	27	34	34	34	198.25	203	193.5	207.75	188.75	331760	139320	1181700	612788	1794488	3564892	5498700	5830460
¹Ì¼öÁø	46810	195	65	226	383	57	21	5	158	97	102	97	1075.8	1093.4	1058.2	1111	1040.6	829400	620460	7484100	3217137	1.07e+07	1.32e+07	2.46e+07	2.54e+07
¼öÁø	46810	51	17	63	74	22	1	2	62	26	28	26	266.1	271.8	260.4	277.5	254.7	433840	119880	2888600	153197	3041797	3342374	6504051	6937891
¹Ì¼öÁø	46820	363	121	434	762	153	31	4	337	209	213	213	1924.25	1962	1886.5	1999.75	1848.75	1543960	1234440	2.01e+07	4749107	2.48e+07	2.93e+07	5.54e+07	5.69e+07
¼öÁø	46820	84	28	86	175	18	9	1	52	52	53	52	478.4	486.2	470.6	494	462.8	714560	283500	2363400	1378773	3742173	6721283	1.07e+07	1.15e+07
¹Ì¼öÁø	46830	720	240	853	1316	238	73	12	634	401	413	409	3961.4	4033.2	3889.6	4105	3817.8	3062400	2131920	3.12e+07	1.12e+07	4.24e+07	4.86e+07	9.32e+07	9.62e+07
¼öÁø	46830	267	89	275	579	78	19	0	190	128	128	128	1504.9	1527.2	1482.6	1549.5	1460.3	2271280	937980	1.02e+07	2910743	1.32e+07	2.03e+07	3.44e+07	3.67e+07
¹Ì¼öÁø	46840	996	498	1644	2763	380	154	8	1124	863	871	863	8270.5	8413	8128	8555.5	7985.5	6354480	4476060	4.99e+07	2.36e+07	7.35e+07	9.46e+07	1.73e+08	1.79e+08
¼öÁø	46840	304	152	467	909	94	85	0	241	194	194	194	2632.35	2663.8	2600.9	2695.25	2569.45	3879040	1472580	1.23e+07	1.30e+07	2.54e+07	2.94e+07	5.63e+07	6.01e+07
¹Ì¼öÁø	46860	52	26	103	141	32	3	0	32	62	62	62	445.4	453.2	437.6	461	429.8	331760	228420	4201600	459591	4661191	6618640	1.15e+07	1.18e+07
¼öÁø	46860	14	7	25	37	6	0	0	17	7	7	7	100.65	102.2	99.1	103.75	97.55	178640	59940	787800	0	787800	1387182	2234922	2413562
¹Ì¼öÁø	46870	348	116	400	535	49	35	5	217	133	138	133	2020.45	2044.6	1996.3	2068.75	1972.15	1480160	866700	6433700	5361895	1.18e+07	1.93e+07	3.20e+07	3.34e+07
¼öÁø	46870	171	57	174	337	43	18	7	98	114	121	115	964.9	981.2	948.6	997.5	932.3	1454640	545940	5645900	2757546	8403446	1.20e+07	2.10e+07	2.24e+07
¹Ì¼öÁø	46880	183	61	207	389	39	30	0	108	70	70	70	1027.2	1039.6	1014.8	1052	1002.4	778360	630180	5120700	4595910	9716610	1.16e+07	2.19e+07	2.27e+07
¼öÁø	46880	81	27	77	163	7	6	0	40	22	22	22	487.6	491.8	483.4	496	479.2	689040	264060	919100	919182	1838282	4653711	6756053	7445093
¹Ì¼öÁø	46890	306	102	357	617	96	33	2	140	148	150	148	1806.4	1828.2	1784.6	1850	1762.8	1301520	999540	1.26e+07	5055501	1.77e+07	2.25e+07	4.12e+07	4.25e+07
¼öÁø	46890	84	28	98	147	12	12	0	45	15	15	15	508.25	512	504.5	515.75	500.75	714560	238140	1575600	1838364	3413964	4842648	8494752	9209312
¹Ì¼öÁø	46900	192	64	234	306	84	17	4	164	111	115	111	1056.9	1076.2	1037.6	1095.5	1018.3	816640	495720	1.10e+07	2604349	1.36e+07	1.49e+07	2.90e+07	2.98e+07
¼öÁø	46900	39	13	38	90	12	2	0	13	8	8	8	243.35	244.8	241.9	246.25	240.45	331760	145800	1575600	306394	1881994	2726878	4754672	5086432
¹Ì¼öÁø	46910	198	66	221	321	74	15	2	182	110	112	110	1086.3	1106.4	1066.2	1126.5	1046.1	842160	520020	9716200	2297955	1.20e+07	1.45e+07	2.71e+07	2.79e+07
¼öÁø	46910	51	17	46	101	15	2	0	49	32	32	32	275.95	281.6	270.3	287.25	264.65	433840	163620	1969500	306394	2275894	3851578	6291092	6724932
¹Ì¼öÁø	47111	1542	1028	1795	2426	277	208	13	850	581	594	587	8789.8	8890.4	8689.2	8991	8588.6	6558640	3930120	3.64e+07	3.19e+07	6.82e+07	6.96e+07	1.42e+08	1.48e+08
¼öÁø	47111	684	456	703	1144	90	93	5	304	278	283	278	3982	4025	3939	4068	3896	5818560	1853280	1.18e+07	1.42e+07	2.61e+07	2.87e+07	5.66e+07	6.25e+07
¹Ì¼öÁø	47113	1314	1314	2307	3266	278	236	17	1071	761	778	762	11195.95	11325.6	11066.3	11455.25	10936.65	8383320	5290920	3.65e+07	3.62e+07	7.27e+07	9.71e+07	1.75e+08	1.83e+08
¼öÁø	47113	614	614	1035	1772	143	106	14	447	362	376	362	5289.65	5348.2	5231.1	5406.75	5172.55	7834640	2870640	1.88e+07	1.62e+07	3.50e+07	5.23e+07	9.02e+07	9.80e+07
¹Ì¼öÁø	47130	1748	1748	3205	4326	662	279	53	1702	1273	1326	1281	14288.2	14500.6	14075.8	14713	13863.4	1.12e+07	7008120	8.69e+07	4.27e+07	1.30e+08	1.33e+08	2.70e+08	2.81e+08
¼öÁø	47130	484	484	817	1307	147	77	2	397	399	401	399	4104.25	4164	4044.5	4223.75	3984.75	6175840	2117340	1.93e+07	1.18e+07	3.11e+07	3.66e+07	6.98e+07	7.60e+07
¹Ì¼öÁø	47150	592	592	1038	1500	202	94	4	415	290	294	290	5217.25	5267	5167.5	5316.75	5117.75	3776960	2430000	2.65e+07	1.44e+07	4.09e+07	4.84e+07	9.17e+07	9.55e+07
¼öÁø	47150	202	202	367	536	56	47	4	160	117	121	117	1791.1	1810.8	1771.4	1830.5	1751.7	2577520	868320	7352800	7200259	1.46e+07	1.65e+07	3.20e+07	3.45e+07
¹Ì¼öÁø	47170	780	780	1484	2092	197	138	12	569	405	417	409	6883.85	6952.8	6814.9	7021.75	6745.95	4976400	3389040	2.59e+07	2.11e+07	4.70e+07	6.08e+07	1.11e+08	1.16e+08
¼öÁø	47170	288	288	531	699	83	53	5	207	124	129	126	2507.25	2530	2484.5	2552.75	2461.75	3674880	1132380	1.09e+07	8119441	1.90e+07	2.18e+07	4.19e+07	4.56e+07
¹Ì¼öÁø	47190	3453	2302	3912	5335	661	367	32	1918	875	907	892	20155.2	20338.6	19971.8	20522	19788.4	1.47e+07	8642700	8.68e+07	5.62e+07	1.43e+08	1.54e+08	3.06e+08	3.21e+08
¼öÁø	47190	1473	982	1569	2300	247	181	11	736	287	298	293	8767.5	8833	8702	8898.5	8636.5	1.25e+07	3726000	3.24e+07	2.77e+07	6.02e+07	6.33e+07	1.27e+08	1.40e+08
¹Ì¼öÁø	47210	190	380	756	804	93	54	4	280	105	109	105	3288.5	3313	3264	3337.5	3239.5	2424400	1302480	1.22e+07	8272638	2.05e+07	2.78e+07	4.96e+07	5.20e+07
¼öÁø	47210	58	116	207	337	36	32	0	80	42	42	42	1041.6	1049.8	1033.4	1058	1025.2	1480160	545940	4726800	4902304	9629104	9832967	2.00e+07	2.15e+07
¹Ì¼öÁø	47230	351	234	407	779	118	33	1	218	109	110	109	2007.4	2029.2	1985.6	2051	1963.8	1492920	1261980	1.55e+07	5055501	2.05e+07	2.10e+07	4.28e+07	4.43e+07
¼öÁø	47230	84	56	99	156	31	13	0	70	31	31	31	477.8	484.4	471.2	491	464.6	714560	252720	4070300	1991561	6061861	5347008	1.17e+07	1.24e+07
¹Ì¼öÁø	47250	288	192	378	395	41	41	2	132	49	51	51	1745.5	1757	1734	1768.5	1722.5	1224960	639900	5383300	6281077	1.17e+07	1.13e+07	2.36e+07	2.48e+07
¼öÁø	47250	63	42	72	102	13	10	0	20	22	22	22	370.6	373.8	367.4	377	364.2	535920	165240	1706900	1531970	3238870	3064272	6468382	7004302
¹Ì¼öÁø	47280	402	268	497	606	54	71	12	137	45	57	45	2447.05	2458.4	2435.7	2469.75	2424.35	1709840	981720	7090200	1.09e+07	1.80e+07	1.66e+07	3.56e+07	3.73e+07
¼öÁø	47280	234	156	285	445	49	26	6	113	32	38	36	1371.55	1380.4	1362.7	1389.25	1353.85	1990560	720900	6433700	3983122	1.04e+07	1.19e+07	2.30e+07	2.50e+07
¹Ì¼öÁø	47290	2052	1368	2486	3682	400	313	36	1034	753	789	771	11809	11936	11682	12063	11555	8727840	5964840	5.25e+07	4.80e+07	1.00e+08	9.65e+07	2.03e+08	2.12e+08
¼öÁø	47290	885	590	1050	1561	139	119	7	315	286	293	286	5189.05	5233.4	5144.7	5277.75	5100.35	7528400	2528820	1.83e+07	1.82e+07	3.65e+07	4.17e+07	8.07e+07	8.82e+07
¹Ì¼öÁø	47720	18	18	56	66	5	7	6	28	5	11	5	326.7	328.6	324.8	330.5	322.9	229680	106920	656500	1072379	1728879	1892202	3728001	3957681
¼öÁø	47720	4	4	14	15	0	0	0	10	4	4	4	68.7	69.6	67.8	70.5	66.9	102080	24300	0	0	0	468001	492301	594381
¹Ì¼öÁø	47730	207	69	258	380	45	22	3	132	47	50	50	1187.9	1199.2	1176.6	1210.5	1165.3	880440	615600	5908500	3370334	9278834	1.19e+07	2.18e+07	2.26e+07
¼öÁø	47730	57	19	62	111	8	7	0	11	10	10	10	362.65	364.2	361.1	365.75	359.55	484880	179820	1050400	1072379	2122779	2534375	4836974	5321854
¹Ì¼öÁø	47750	123	41	158	192	35	13	0	101	24	24	24	710.35	717.8	702.9	725.25	695.45	523160	311040	4595500	1991561	6587061	6929507	1.38e+07	1.44e+07
¼öÁø	47750	69	23	82	140	21	3	0	32	36	36	36	407.6	412.8	402.4	418	397.2	586960	226800	2757300	459591	3216891	5627828	9071519	9658479
¹Ì¼öÁø	47760	111	37	161	168	23	6	1	91	36	37	36	636.45	644.6	628.3	652.75	620.15	472120	272160	3019900	919182	3939082	5730811	9942053	1.04e+07
¼öÁø	47760	39	13	52	59	7	3	0	25	27	27	27	217.85	221.8	213.9	225.75	209.95	331760	95580	919100	459591	1378691	1891788	3366059	3697819
¹Ì¼öÁø	47770	177	59	210	323	51	29	3	89	14	17	15	1012.55	1018.4	1006.7	1024.25	1000.85	752840	523260	6696300	4442713	1.11e+07	1.09e+07	2.25e+07	2.33e+07
¼öÁø	47770	48	16	52	98	19	2	0	12	23	23	23	273.7	276.6	270.8	279.5	267.9	408320	158760	2494700	306394	2801094	3254372	6214226	6622546
¹Ì¼öÁø	47820	69	23	87	107	13	13	5	58	16	21	16	365.5	370	361	374.5	356.5	293480	173340	1706900	1991561	3698461	3265920	7137721	7431201
¼öÁø	47820	24	8	28	46	8	6	0	27	4	4	4	132.25	134	130.5	135.75	128.75	204160	74520	1050400	919182	1969582	1477828	3521930	3726090
¹Ì¼öÁø	47830	138	46	163	183	22	13	1	39	62	63	62	653.45	661.6	645.3	669.75	637.15	586960	296460	2888600	1991561	4880161	5045148	1.02e+07	1.08e+07
¼öÁø	47830	42	14	53	40	3	1	0	19	8	8	8	257.25	259	255.5	260.75	253.75	357280	64800	393900	153197	547097	1120842	1732739	2090019
¹Ì¼öÁø	47840	120	40	135	289	38	16	27	70	64	91	86	664.7	674.6	654.8	684.5	644.9	510400	468180	4989400	2451152	7440552	8916926	1.68e+07	1.73e+07
¼öÁø	47840	21	7	23	38	2	5	3	4	1	4	4	132.9	133.2	132.6	133.5	132.3	178640	61560	262600	765985	1028585	795770	1885915	2064555
¹Ì¼öÁø	47850	1047	349	1211	1515	175	115	7	625	312	319	313	6154.35	6216.8	6091.9	6279.25	6029.45	4453240	2454300	2.30e+07	1.76e+07	4.06e+07	4.44e+07	8.74e+07	9.19e+07
¼öÁø	47850	483	161	546	710	89	69	10	185	125	135	133	2942.25	2964	2920.5	2985.75	2898.75	4108720	1150200	1.17e+07	1.06e+07	2.23e+07	2.02e+07	4.36e+07	4.77e+07
¹Ì¼öÁø	47900	90	90	330	530	49	34	2	132	113	115	113	1565.7	1583.6	1547.8	1601.5	1529.9	1148400	858600	6433700	5208698	1.16e+07	1.42e+07	2.67e+07	2.79e+07
¼öÁø	47900	29	29	105	172	20	12	0	45	36	36	36	499.55	505.4	493.7	511.25	487.85	740080	278640	2626000	1838364	4464364	4859374	9602378	1.03e+07
¹Ì¼öÁø	47920	156	52	202	284	33	9	1	181	44	45	44	837.35	850.8	823.9	864.25	810.45	663520	460080	4332900	1378773	5711673	1.02e+07	1.64e+07	1.70e+07
¼öÁø	47920	48	16	61	54	7	1	0	11	21	21	21	295.95	298.6	293.3	301.25	290.65	408320	87480	919100	153197	1072297	1668901	2828678	3236998
¹Ì¼öÁø	47930	246	82	301	321	45	41	1	105	25	26	25	1490.25	1498	1482.5	1505.75	1474.75	1046320	520020	5908500	6281077	1.22e+07	8661481	2.14e+07	2.24e+07
¼öÁø	47930	45	15	49	66	2	4	3	15	11	14	11	233.55	235.4	231.7	237.25	229.85	382800	106920	262600	612788	875388	1398383	2380691	2763491
¹Ì¼öÁø	47940	54	18	63	55	12	2	0	11	4	4	4	340.85	341.8	339.9	342.75	338.95	229680	89100	1575600	306394	1881994	2085738	4056832	4286512
¼öÁø	47940	36	12	34	73	4	7	0	29	5	5	5	211.85	213.8	209.9	215.75	207.95	306240	118260	525200	1072379	1597579	1717525	3433364	3739604
¹Ì¼öÁø	48121	1124	1124	2056	2359	246	230	12	873	745	757	746	9576.45	9694.6	9458.3	9812.75	9340.15	7171120	3821580	3.23e+07	3.52e+07	6.75e+07	6.23e+07	1.34e+08	1.41e+08
¼öÁø	48121	666	666	1104	1482	134	150	10	493	483	493	483	5604.85	5677.8	5531.9	5750.75	5458.95	8498160	2400840	1.76e+07	2.30e+07	4.06e+07	3.72e+07	8.02e+07	8.87e+07
¹Ì¼öÁø	48123	603	1206	2192	2314	248	267	10	970	960	970	962	10045.5	10190	9901	10334.5	9756.5	7694280	3748680	3.26e+07	4.09e+07	7.35e+07	5.82e+07	1.35e+08	1.43e+08
¼öÁø	48123	520	1040	1715	2082	176	174	26	702	819	845	825	8757	8874	8640	8991	8523	1.33e+07	3372840	2.31e+07	2.67e+07	4.98e+07	4.66e+07	9.97e+07	1.13e+08
¹Ì¼öÁø	48125	429	858	1560	1792	201	166	5	636	432	437	432	7465	7540	7390	7615	7315	5474040	2903040	2.64e+07	2.54e+07	5.18e+07	4.92e+07	1.04e+08	1.09e+08
¼öÁø	48125	169	338	581	687	51	53	5	245	226	231	226	2940.55	2975.4	2905.7	3010.25	2870.85	4312880	1112940	6696300	8119441	1.48e+07	1.81e+07	3.41e+07	3.84e+07
¹Ì¼öÁø	48127	540	1080	1994	2222	273	212	11	894	708	719	715	9234.5	9350	9119	9465.5	9003.5	6890400	3599640	3.58e+07	3.25e+07	6.83e+07	6.41e+07	1.36e+08	1.43e+08
¼öÁø	48127	232	464	799	960	86	104	3	316	249	252	249	4076.1	4116.8	4035.4	4157.5	3994.7	5920640	1555200	1.13e+07	1.59e+07	2.72e+07	2.53e+07	5.41e+07	6.00e+07
¹Ì¼öÁø	48129	722	1444	2488	2920	278	295	23	828	872	895	875	12694.8	12823.4	12566.2	12952	12437.6	9212720	4730400	3.65e+07	4.52e+07	8.17e+07	7.53e+07	1.62e+08	1.71e+08
¼öÁø	48129	518	1036	1682	2100	169	217	9	566	595	604	595	9216.4	9304.2	9128.6	9392	9040.8	1.32e+07	3402000	2.22e+07	3.32e+07	5.54e+07	5.13e+07	1.10e+08	1.23e+08
¹Ì¼öÁø	48170	2913	1942	3621	3989	541	324	11	1560	1247	1258	1251	16212.1	16414.8	16009.4	16617.5	15806.7	1.24e+07	6462180	7.10e+07	4.96e+07	1.21e+08	1.21e+08	2.48e+08	2.60e+08
¼öÁø	48170	1380	920	1593	1989	211	185	13	642	622	635	627	7735.9	7830.2	7641.6	7924.5	7547.3	1.17e+07	3222180	2.77e+07	2.83e+07	5.60e+07	5.63e+07	1.16e+08	1.27e+08
¹Ì¼öÁø	48220	386	772	1428	1806	259	139	4	1029	533	537	536	6377.25	6482	6272.5	6586.75	6167.75	4925360	2925720	3.40e+07	2.13e+07	5.53e+07	4.76e+07	1.06e+08	1.11e+08
¼öÁø	48220	140	280	469	706	81	43	2	284	207	209	207	2364.7	2399.6	2329.8	2434.5	2294.9	3572800	1143720	1.06e+07	6587471	1.72e+07	1.72e+07	3.56e+07	3.92e+07
¹Ì¼öÁø	48240	897	598	1105	1433	268	99	2	739	539	541	541	4676.55	4767.4	4585.7	4858.25	4494.85	3815240	2321460	3.52e+07	1.52e+07	5.04e+07	5.25e+07	1.05e+08	1.09e+08
¼öÁø	48240	378	252	439	621	66	62	0	222	235	235	235	2006.8	2041.4	1972.2	2076	1937.6	3215520	1006020	8665800	9498214	1.82e+07	1.92e+07	3.84e+07	4.16e+07
¹Ì¼öÁø	48250	4965	3310	5799	6562	729	580	50	2332	740	790	741	29205.8	29396.4	29015.2	29587	28824.6	2.11e+07	1.06e+07	9.57e+07	8.89e+07	1.85e+08	1.68e+08	3.63e+08	3.84e+08
¼öÁø	48250	3549	2366	3698	5531	446	467	46	1384	490	536	499	21379.6	21497.8	21261.4	21616	21143.2	3.02e+07	8960220	5.86e+07	7.15e+07	1.30e+08	1.22e+08	2.61e+08	2.92e+08
¹Ì¼öÁø	48270	137	274	526	583	73	68	13	204	93	106	99	2442.5	2462	2423	2481.5	2403.5	1748120	944460	9584900	1.04e+07	2.00e+07	1.84e+07	3.93e+07	4.11e+07
¼öÁø	48270	85	170	284	448	49	32	1	103	84	85	85	1534.65	1548.2	1521.1	1561.75	1507.55	2169200	725760	6433700	4902304	1.13e+07	1.26e+07	2.47e+07	2.69e+07
¹Ì¼öÁø	48310	2430	1620	2844	3227	544	353	38	1332	1269	1307	1286	13172.5	13366	12979	13559.5	12785.5	1.03e+07	5227740	7.14e+07	5.41e+07	1.26e+08	9.45e+07	2.25e+08	2.36e+08
¼öÁø	48310	1977	1318	2287	2487	341	209	14	716	743	757	744	11282.3	11392.4	11172.2	11502.5	11062.1	1.68e+07	4028940	4.48e+07	3.20e+07	7.68e+07	7.07e+07	1.52e+08	1.68e+08
¹Ì¼öÁø	48330	802	1604	2690	3724	579	266	50	1376	953	1003	959	13630.3	13794.4	13466.2	13958.5	13302.1	1.02e+07	6032880	7.60e+07	4.08e+07	1.17e+08	1.14e+08	2.37e+08	2.47e+08
¼öÁø	48330	634	1268	1997	3247	361	218	42	880	714	756	728	10951.2	11066.6	10835.8	11182	10720.4	1.62e+07	5260140	4.74e+07	3.34e+07	8.08e+07	8.73e+07	1.73e+08	1.90e+08
¹Ì¼öÁø	48720	37	37	135	181	41	16	4	81	67	71	67	614.25	625	603.5	635.75	592.75	472120	293220	5383300	2451152	7834452	7074280	1.52e+07	1.57e+07
¼öÁø	48720	16	16	52	57	7	9	0	30	7	7	7	257.6	259.8	255.4	262	253.2	408320	92340	919100	1378773	2297873	1733697	4123910	4532230
¹Ì¼öÁø	48730	564	188	684	801	84	67	2	263	199	201	199	3274.15	3307.2	3241.1	3340.25	3208.05	2398880	1297620	1.10e+07	1.03e+07	2.13e+07	2.61e+07	4.87e+07	5.11e+07
¼öÁø	48730	324	108	389	542	56	49	4	155	117	121	117	1901.35	1920.8	1881.9	1940.25	1862.45	2756160	878040	7352800	7506653	1.49e+07	1.55e+07	3.12e+07	3.40e+07
¹Ì¼öÁø	48740	80	40	153	158	21	12	0	83	21	21	21	678.75	685	672.5	691.25	666.25	510400	255960	2757300	1838364	4595664	5199534	1.01e+07	1.06e+07
¼öÁø	48740	58	29	90	112	9	16	1	40	28	29	28	521.4	526.2	516.6	531	511.8	740080	181440	1181700	2451152	3632852	3231174	7045466	7785546
¹Ì¼öÁø	48820	276	92	347	366	61	38	3	187	144	147	144	1505.25	1529	1481.5	1552.75	1457.75	1173920	592920	8009300	5821486	1.38e+07	1.10e+07	2.55e+07	2.66e+07
¼öÁø	48820	81	27	98	121	18	11	0	63	52	52	52	445.05	453.4	436.7	461.75	428.35	689040	196020	2363400	1685167	4048567	3208308	7452895	8141935
¹Ì¼öÁø	48840	297	99	381	507	103	35	0	196	132	132	132	1632	1655	1609	1678	1586	1263240	821340	1.35e+07	5361895	1.89e+07	1.88e+07	3.85e+07	3.98e+07
¼öÁø	48840	135	45	167	208	30	18	2	80	25	27	25	791.5	798	785	804.5	778.5	1148400	336960	3939000	2757546	6696546	7320254	1.44e+07	1.55e+07
¹Ì¼öÁø	48850	288	96	358	456	104	31	3	143	134	137	134	1647.65	1668.2	1627.1	1688.75	1606.55	1224960	738720	1.37e+07	4749107	1.84e+07	1.73e+07	3.64e+07	3.77e+07
¼öÁø	48850	141	47	166	236	43	11	5	79	75	80	75	795.35	806.8	783.9	818.25	772.45	1199440	382320	5645900	1685167	7331067	8040569	1.58e+07	1.70e+07
¹Ì¼öÁø	48860	246	82	315	391	68	26	3	130	134	137	135	1340.7	1360.6	1320.8	1380.5	1300.9	1046320	633420	8928400	3983122	1.29e+07	1.21e+07	2.56e+07	2.67e+07
¼öÁø	48860	129	43	163	208	33	13	0	35	80	80	80	740.25	750	730.5	759.75	720.75	1097360	336960	4332900	1991561	6324461	7032140	1.37e+07	1.48e+07
¹Ì¼öÁø	48870	174	58	210	353	52	40	2	104	72	74	73	975.2	987.6	962.8	1000	950.4	740080	571860	6827600	6127880	1.30e+07	1.15e+07	2.51e+07	2.58e+07
¼öÁø	48870	51	17	67	67	7	1	0	4	15	15	15	320.1	321.8	318.4	323.5	316.7	433840	108540	919100	153197	1072297	2122602	3303439	3737279
¹Ì¼öÁø	48880	486	162	608	857	107	76	1	278	204	205	205	2749.9	2784.2	2715.6	2818.5	2681.3	2067120	1388340	1.40e+07	1.16e+07	2.57e+07	2.21e+07	4.92e+07	5.12e+07
¼öÁø	48880	129	43	140	238	28	9	2	48	54	56	54	757.4	765.2	749.6	773	741.8	1097360	385560	3676400	1378773	5055173	5693673	1.11e+07	1.22e+07
¹Ì¼öÁø	48890	216	72	278	298	51	17	4	105	81	85	83	1238.05	1251.4	1224.7	1264.75	1211.35	918720	482760	6696300	2604349	9300649	1.04e+07	2.02e+07	2.11e+07
¼öÁø	48890	72	24	84	96	19	7	0	59	25	25	25	404.35	409.8	398.9	415.25	393.45	612480	155520	2494700	1072379	3567079	3336847	7059446	7671926
¹Ì¼öÁø	50110	4641	3094	5718	7464	756	529	46	2493	1135	1181	1140	27004.45	27242.6	26766.3	27480.75	26528.15	1.97e+07	1.21e+07	9.93e+07	8.10e+07	1.80e+08	2.13e+08	4.05e+08	4.25e+08
¼öÁø	50110	2544	1696	3120	3988	325	278	18	1090	512	530	512	15214.1	15319.8	15108.4	15425.5	15002.7	2.16e+07	6460560	4.27e+07	4.26e+07	8.53e+07	1.11e+08	2.03e+08	2.25e+08
¹Ì¼öÁø	50130	573	382	712	965	70	93	5	370	134	139	134	3319.7	3351.6	3287.8	3383.5	3255.9	2437160	1563300	9191000	1.42e+07	2.34e+07	2.53e+07	5.03e+07	5.27e+07
¼öÁø	50130	165	110	202	295	21	35	0	72	23	23	23	1005.7	1011.6	999.8	1017.5	993.9	1403600	477900	2757300	5361895	8119195	7390476	1.60e+07	1.74e+07
