# Supplementary material for: The cost- effectiveness of early dental visit in infants and toddlers focused on regional deprivation in South Korea: A retrospective cohort study
Source: PLoS One. 2022 Jun 13;17(6):e0269770. doi: 10.1371/journal.pone.0269770 (PMC9191701; doi:10.1371/journal.pone.0269770)
Supplement: S2 File — (CSV) [file pone.0269770.s002.csv]

oe	sggn	cdi	sgg3	denage	den	t_endo	t_ext	oe_ext	oe_decay	oe_fill	dmft1	dmft2	th10	th14	th6	th18	th2	oepay1	tran_pay	ssc_pay	sm_pay	non_ins	denpay	tot_d_pay	totamt
¹Ì¼öÁø	11110	0	0	.0808349	.222491	.0526842	.0463674	.0053066	.1517741	.1340818	.1339862	.1340818	.2217263	.2116906	.2324419	.2024362	.2437478	0	360.4354	6917.441	7103.344	9684.302	7283.961	15150.57	15150.57
¼öÁø	11110	0	0	.1167883	.4512301	.0616129	.0651906	.0102847	.1625938	.2042031	.2039248	.2042031	.3648209	.3538904	.3767415	.3440446	.3895615	0	730.9927	8089.778	9987.001	12652.21	11514.07	21729.7	21729.7
¹Ì¼öÁø	11140	0	0	.0812498	.2489989	.0589212	.0451567	.0127864	.1852461	.1671966	.1671869	.1673603	.261335	.2497852	.2737255	.2391979	.2868477	0	403.3783	7736.354	6917.875	10313.87	8187.248	17111.44	17111.44
¼öÁø	11140	0	0	.1209294	.4440448	.103998	.0795186	.0188679	.2640547	.214812	.2149303	.214812	.3047614	.2879687	.3224686	.2722599	.340948	0	719.3525	13654.93	12182.02	18846.27	14277.27	31363.32	31363.32
¹Ì¼öÁø	11170	0	0	.0618138	.2116554	.0488372	.0371435	.0135571	.1276217	.0949367	.0955312	.095242	.1795128	.1738522	.1856245	.1686882	.1921443	0	342.8818	6412.322	5690.276	8357.931	6607.593	13812.89	13812.89
¼öÁø	11170	0	0	.0992633	.291563	.0639937	.0604115	.0136054	.188694	.1438918	.1441779	.1438918	.3109252	.3031869	.319391	.2962331	.3285281	0	472.332	8402.378	9254.854	12401.78	7942.899	18465.73	18465.73
¹Ì¼öÁø	11200	0	0	.0473626	.1353896	.033125	.0261838	.0041972	.0965379	.0763311	.0765768	.0763256	.1265505	.120917	.1325244	.1156737	.1387947	0	219.3312	4349.315	4011.277	6073.048	4464.784	9714.01	9714.01
¼öÁø	11200	0	0	.0790687	.2347402	.0516924	.0480014	.0056601	.1572737	.1184219	.1192518	.1183962	.1999037	.1902252	.2100613	.1811025	.2206317	0	380.2791	6787.21	7353.67	10120.92	8068.182	16683.39	16683.39
¹Ì¼öÁø	11215	0	0	.0522139	.1729016	.0355725	.0279672	.0074562	.0951631	.0835586	.0838277	.0835337	.1348219	.1292266	.1407935	.1240583	.1470954	0	280.1006	4670.673	4284.488	6604.63	5575.982	11161.17	11161.17
¼öÁø	11215	0	0	.0836074	.2645278	.056453	.0543302	.0113208	.1194767	.1321641	.1323806	.1321641	.2431933	.2371278	.2499297	.2317858	.2572843	0	428.5351	7412.28	8323.22	10766.11	6940.956	15842.87	15842.87
¹Ì¼öÁø	11230	0	0	.0414264	.1294658	.028239	.0255122	.0080741	.0680229	.071811	.0719645	.0719161	.1220145	.1175933	.1267756	.1135518	.1318398	0	209.7346	3707.783	3908.393	5408.914	5280.219	9635.649	9635.649
¼öÁø	11230	0	0	.054865	.1619221	.0344581	.0329359	.0047221	.0801735	.0931013	.0930572	.0930701	.1495149	.1439692	.1555228	.1389409	.1619413	0	262.3138	4524.355	5045.683	6857.652	10162.8	14298.64	14298.64
¹Ì¼öÁø	11260	0	0	.0415973	.1251489	.0333164	.0254547	.0052344	.0753678	.0692813	.0696901	.0693838	.1330428	.1291873	.1372208	.125684	.1416928	0	202.7413	4374.441	3899.589	6014.507	4561.457	9608.568	9608.568
¼öÁø	11260	0	0	.0622296	.1816709	.0461048	.034489	.0137936	.1038593	.1076918	.1079064	.1076736	.1803129	.174665	.1865261	.1696387	.19325	0	294.3068	6053.562	5283.618	8200.759	7665.579	14176.95	14176.95
¹Ì¼öÁø	11290	0	0	.0332112	.0951377	.0219433	.0204815	.0068085	.0623174	.0560411	.056586	.0561171	.1060093	.1025663	.1097023	.0993994	.1136211	0	154.1231	2881.151	3137.698	4330.453	3236.411	6913.979	6913.979
¼öÁø	11290	0	0	.0517807	.1538976	.0315902	.0314802	.0080875	.0988705	.0910013	.0918594	.0911536	.1693821	.163618	.1755828	.1583382	.1821755	0	249.3141	4147.791	4822.673	6354.503	4999.267	10319.01	10319.01
¹Ì¼öÁø	11305	0	0	.0462224	.1422906	.0329137	.0292743	.0097918	.0862123	.0905128	.0912681	.090499	.1564111	.1522275	.1610465	.1485338	.1660958	0	230.5108	4321.567	4484.728	6208.559	4810.895	10166.8	10166.8
¼öÁø	11305	0	0	.0696393	.3001023	.0536006	.041518	.0118061	.1378608	.1182705	.1185044	.1182705	.1979825	.1904853	.2060101	.1835835	.2145086	0	486.1658	7037.754	6360.437	9681.834	8470.397	16755.49	16755.49
¹Ì¼öÁø	11320	0	0	.0453251	.1321258	.0283702	.0300165	.0093864	.0873707	.0921539	.0925452	.0921275	.1529831	.1476468	.1587541	.1427939	.164914	0	214.0438	3725.002	4598.438	5994.089	4624.864	9527.609	9527.609
¼öÁø	11320	0	0	.069336	.2443385	.0440621	.0395208	.0127572	.1149951	.1443387	.1460541	.1454155	.2344062	.2284683	.2411063	.2233531	.2485067	0	395.8283	5785.352	6054.469	9160.131	8169.614	15827.06	15827.06
¹Ì¼öÁø	11350	0	0	.0306158	.0833426	.0207725	.0194315	.0045903	.0545656	.0585907	.0588269	.058587	.1023356	.0993849	.1055778	.0967524	.1090855	0	135.0151	2727.435	2976.841	4074.797	2898.181	6372.842	6372.842
¼öÁø	11350	0	0	.0415138	.1283594	.0255755	.0255624	.006984	.0666822	.0811373	.0817871	.0811868	.1258722	.1217786	.130397	.1181611	.1353098	0	207.9423	3358.062	3916.09	5267.138	3844.199	8297.938	8297.938
¹Ì¼öÁø	11380	0	0	.0349174	.1016102	.0244077	.0197606	.0069984	.0721659	.0461911	.0465727	.0462087	.1121118	.1095134	.1149258	.1071465	.1179402	0	164.6085	3204.73	3027.266	4560.774	3602.402	7491.5	7491.5
¼öÁø	11380	0	0	.049434	.1441186	.029342	.0340133	.0075621	.1027353	.0575989	.0582328	.0575989	.1628339	.1589412	.1669721	.1553126	.1713382	0	233.4721	3852.599	5210.729	6564.746	4608.794	10073.21	10073.21
¹Ì¼öÁø	11410	0	0	.0485873	.143448	.0323195	.0270169	.0054997	.0785805	.0843607	.0847189	.0843498	.1261145	.1212937	.1313624	.1169525	.1369881	0	232.3858	4243.546	4138.904	5979.583	4398.564	9497.736	9497.736
¼öÁø	11410	0	0	.0696326	.2166561	.0382676	.0380852	.0072291	.1091419	.1364474	.1363411	.1364474	.1846461	.1765948	.1934152	.1693635	.2028089	0	350.9829	5024.532	5834.543	7934.58	7088.602	13629.5	13629.5
¹Ì¼öÁø	11440	0	0	.0367261	.108713	.028026	.0197862	.0062993	.0719754	.0609887	.0619095	.0609799	.098798	.0946854	.1031887	.0908884	.1078233	0	176.1151	3679.818	3031.191	4856.63	3979.749	8219.861	8219.861
¼öÁø	11440	0	0	.0532972	.1620553	.0387643	.0348801	.0074122	.1068713	.095452	.0962936	.0954197	.1419605	.1353442	.1490517	.1292757	.1565532	0	262.5296	5089.758	5343.526	7194.324	5336.109	11390.02	11390.02
¹Ì¼öÁø	11470	0	0	.0356437	.1197744	.0255258	.0213216	.006905	.0644538	.0620308	.0627306	.0621527	.1187302	.1155797	.1221818	.1127554	.1259098	0	194.0345	3351.541	3266.404	4714.612	3574.279	7543.389	7543.389
¼öÁø	11470	0	0	.049103	.156626	.0324749	.0311429	.0105635	.0873521	.0826116	.0835366	.0826116	.1589789	.1546163	.1637435	.1506908	.1688762	0	253.7341	4263.957	4771.006	6327.123	4654.359	10023.06	10023.06
¹Ì¼öÁø	11500	0	0	.0314	.0996375	.0198611	.0188895	.0092017	.054013	.0679495	.0689528	.0681588	.1012086	.0976992	.1050669	.0945775	.109237	0	161.4127	2607.758	2893.814	3918.388	3065.206	6313.77	6313.77
¼öÁø	11500	0	0	.0400121	.1435713	.023244	.0269468	.0054763	.0680236	.0936689	.0938402	.0936554	.1318393	.1271946	.1369954	.1231192	.1426075	0	232.5854	3051.942	4128.167	5365.251	3910.214	8299.713	8299.713
¹Ì¼öÁø	11530	0	0	.0374716	.1172415	.026356	.022277	.0047398	.06867	.0639437	.0644978	.0640218	.1276767	.1243699	.1312894	.1213942	.1351837	0	189.9312	3460.536	3412.765	5025.165	3629.343	8011.531	8011.531
¼öÁø	11530	0	0	.0494998	.1517745	.0370779	.0326552	.0124408	.0829989	.1003803	.1013499	.1003991	.1635886	.1582072	.1694858	.1533957	.1758467	0	245.8746	4868.326	5002.681	7268.51	5164.628	11518.09	11518.09
¹Ì¼öÁø	11545	0	0	.0468099	.1421421	.0364975	.0324668	.0129185	.1085605	.0678734	.0695948	.0678721	.1676649	.1630719	.1725779	.1588266	.1777843	0	230.2701	4792.121	4973.813	7237.57	5353.169	11477.29	11477.29
¼öÁø	11545	0	0	.0747476	.2351024	.0527386	.0440689	.0087532	.1583859	.1107462	.1107883	.1107282	.2628725	.2574272	.2688492	.2525475	.2753226	0	380.866	6924.574	6751.227	9988.01	7534.007	15890.07	15890.07
¹Ì¼öÁø	11560	0	0	.0389267	.1212507	.0259557	.0213757	.0263039	.0762368	.070433	.0747108	.0718179	.1195073	.1154546	.1239121	.1117921	.1286327	0	196.4261	3407.984	3274.697	4813.368	3987.56	7961.586	7961.586
¼öÁø	11560	0	0	.0475227	.1570507	.0260442	.0247373	.0310756	.0828021	.0816573	.0865279	.0833833	.1615359	.1578756	.1655842	.1546307	.1699926	0	254.4222	3419.608	3789.682	5155.958	4730.897	8856.993	8856.993
¹Ì¼öÁø	11590	0	0	.0375588	.120089	.023964	.0194922	.0100402	.0688059	.0624206	.0632707	.0625651	.1193028	.1159382	.1229648	.1128974	.1268984	0	194.5442	3146.471	2986.148	4373.202	3683.333	7309.64	7309.64
¼öÁø	11590	0	0	.0541903	.1736812	.0278447	.0337621	.0061792	.0792817	.0772694	.0783311	.0772694	.1617645	.1573045	.166554	.1532026	.1716453	0	281.3635	3656.005	5172.254	6355.785	4603.473	9927.873	9927.873
¹Ì¼öÁø	11620	0	0	.0374313	.1063063	.0229305	.022586	.0064436	.0695436	.0617009	.061962	.061803	.1109683	.1075211	.1147174	.1044056	.1187398	0	172.2161	3010.768	3460.101	4737.008	3490.321	7391.073	7391.073
¼öÁø	11620	0	0	.0513167	.1457977	.0255829	.0306932	.0337854	.0946708	.091112	.0967561	.0929629	.1474779	.1425109	.1529304	.1380817	.1588183	0	236.1923	3359.032	4702.107	5765.569	4343.304	8857.943	8857.943
¹Ì¼öÁø	11650	0	0	.0378349	.1285434	.0259721	.0206014	.0038033	.0604469	.0656554	.065901	.0656523	.1230304	.1197537	.1266306	.1168278	.1305276	0	208.2403	3410.142	3156.067	4804.256	3790.611	7875.186	7875.186
¼öÁø	11650	0	0	.0535213	.1979982	.0340327	.0305024	.007047	.0858557	.0780948	.0782393	.0780893	.1659914	.1616108	.1707543	.1576446	.1758687	0	320.757	4468.5	4672.869	6504.471	5360.387	10648.36	10648.36
¹Ì¼öÁø	11680	0	0	.0350248	.1161053	.0229142	.0191902	.005588	.067564	.0555139	.05593	.0555933	.1154501	.1120726	.1191028	.108996	.1230063	0	188.0905	3008.628	2939.88	4269.879	3466.501	7070.136	7070.136
¼öÁø	11680	0	0	.0484757	.1825985	.0333036	.0243905	.0104437	.0867214	.0924763	.0928324	.0925907	.133683	.1268518	.1409767	.1205615	.1486646	0	295.8096	4372.76	3736.551	5902.03	4964.137	10064.64	10064.64
¹Ì¼öÁø	11710	0	0	.0311957	.09841	.0245752	.0178296	.0064164	.0567276	.060224	.0612665	.0602225	.1206465	.1178734	.1236964	.1153968	.127003	0	159.4243	3226.722	2731.435	4341.409	3232.259	6994.042	6994.042
¼öÁø	11710	0	0	.0403534	.132708	.0261815	.0242873	.0068817	.064008	.0778774	.0784531	.0778724	.1321093	.1276776	.1369262	.1236726	.1420892	0	214.9869	3437.63	3720.737	5206.588	4243.246	8541.29	8541.29
¹Ì¼öÁø	11740	0	0	.0355805	.1169807	.0255921	.0199708	.0084626	.0724119	.0572495	.0580903	.0572423	.123024	.1202268	.1260908	.1177185	.129408	0	189.5087	3360.238	3059.471	4779.607	3561.284	7676.942	7676.942
¼öÁø	11740	0	0	.0523205	.175719	.036481	.0294721	.0065747	.0965907	.0847524	.085134	.0847524	.1630598	.1587722	.1677611	.1549328	.1728425	0	284.6647	4789.95	4515.043	6817.716	4865.052	10773.99	10773.99
¹Ì¼öÁø	26110	0	0	.1766854	.6268561	.1329866	.0865653	.0445321	.2115805	.3209739	.3200102	.3209739	.402187	.3777559	.4280591	.3550631	.4551263	0	1015.507	17461.15	13261.55	23799.69	20372.59	40073.4	40073.4
¼öÁø	26110	0	0	.1877415	.658785	.1434677	.0989234	.0539901	.37082	.4790992	.4752344	.4790992	.7386304	.7202138	.7598939	.7048672	.7837726	0	1067.232	18837.31	15154.77	25793.05	23063.08	45510.05	45510.05
¹Ì¼öÁø	26140	0	0	.084121	.3318364	.080083	.043032	.0046296	.1737487	.1779685	.1778747	.1778747	.2949603	.2839212	.3069642	.2739634	.319824	0	537.575	10514.9	6592.372	12624.92	11826.02	23106.69	23106.69
¼öÁø	26140	0	0	.1158069	.3573897	.0858959	.0665095	0	.1930834	.2126617	.2126617	.2126617	.2933151	.2800672	.3077255	.268154	.3231428	0	578.9714	11278.13	10189.05	15397.32	13866.17	27314.83	27314.83
¹Ì¼öÁø	26170	0	0	.0963356	.2536422	.0879851	.0514475	.0250861	.1566204	.1345328	.1371415	.1358529	.2337648	.2244947	.2436324	.2158989	.2540278	0	410.9003	11552.44	7881.6	14348	11579.35	24522.9	24522.9
¼öÁø	26170	0	0	.0859339	.2757507	.0763096	.0562977	.0208609	.1486747	.151995	.1535694	.1519277	.2020425	.1908401	.2139681	.1804956	.2265027	0	446.7162	10019.45	8624.642	13088.58	10814.27	22040.26	22040.26
¹Ì¼öÁø	26200	0	0	.0818119	.2542705	.0678365	.0542829	.0090749	.1516371	.1509953	.1509973	.1509953	.2193486	.2099741	.2294993	.2014841	.240328	0	411.9183	8906.927	8315.976	12278.32	8008.08	18598.95	18598.95
¼öÁø	26200	0	0	.0970002	.2933613	.0847805	.0580618	.005848	.148724	.1834694	.185046	.185046	.3095894	.2996396	.3204364	.290679	.3320927	0	475.2454	11131.68	8894.895	14297.46	10410.75	22915.98	22915.98
¹Ì¼öÁø	26230	0	0	.0401273	.1107897	.0338743	.0266816	.0066448	.0658914	.0683276	.0688446	.0684751	.1018556	.0969399	.1070817	.0923841	.112575	0	179.4794	4447.7	4087.542	6058.236	4466.661	9642.21	9642.21
¼öÁø	26230	0	0	.0444243	.1230163	.0371213	.0278822	.0115641	.0633593	.079175	.0795346	.0791735	.1025198	.0967081	.1087063	.0913426	.1152072	0	199.2863	4874.028	4271.476	6704.586	4854.831	10732.93	10732.93
¹Ì¼öÁø	26260	0	0	.0453525	.1512731	.0406718	.0290923	.0107484	.090233	.1065322	.1071429	.1066195	.153883	.1478973	.1604455	.142561	.1675168	0	245.0623	5340.207	4456.848	7100.167	5305.157	11506.78	11506.78
¼öÁø	26260	0	0	.0573493	.2005716	.0464243	.0313129	.0075318	.1085331	.1191253	.1196811	.1191253	.1766598	.1694044	.1845088	.162822	.1928789	0	324.926	6095.509	4797.04	8141.058	6267.371	13396.97	13396.97
¹Ì¼öÁø	26290	0	0	.0447642	.121321	.0372546	.0264956	.0099988	.0755548	.0957923	.096422	.095873	.1443782	.1392542	.1500153	.1347018	.1561098	0	196.54	4891.533	4059.039	6564.293	5099.698	10828.62	10828.62
¼öÁø	26290	0	0	.0520511	.1435174	.0408714	.0332676	.0079837	.0818719	.1137704	.1149409	.1141001	.1327398	.124864	.1411879	.1176757	.1501119	0	232.4982	5366.417	5096.5	7414.618	5599.921	12104.69	12104.69
¹Ì¼öÁø	26320	0	0	.0431152	.1191981	.0337805	.0266218	.0064545	.0719991	.0594841	.0600361	.0595653	.112776	.108886	.1169444	.1053054	.1213627	0	193.1009	4435.386	4078.373	6065.471	4478.641	9691.077	9691.077
¼öÁø	26320	0	0	.0491092	.132712	.0357739	.0314262	.0046279	.0809239	.0608229	.0610034	.0608229	.136213	.1323795	.1403316	.1288566	.144711	0	214.9935	4697.119	4814.402	6696.897	4673.849	10506.45	10506.45
¹Ì¼öÁø	26350	0	0	.0393455	.1132027	.0279306	.0234698	.0117451	.0714293	.061146	.0625251	.0612946	.101654	.0976277	.1059781	.0939374	.110565	0	183.3883	3667.288	3595.508	5330.792	4324.904	8882.321	8882.321
¼öÁø	26350	0	0	.0504173	.1541475	.0369913	.0346943	.0098003	.0908279	.0877407	.0879	.0877445	.1260275	.1195184	.132942	.1134845	.140202	0	249.7189	4856.959	5315.063	7338.268	5525.912	11781.69	11781.69
¹Ì¼öÁø	26380	0	0	.0448108	.1234688	.0326631	.0250155	.0058144	.0821847	.0747059	.0748766	.0747123	.1373137	.1333571	.1416527	.129818	.1463403	0	200.0195	4288.664	3832.3	5844.737	4580.291	9542.291	9542.291
¼öÁø	26380	0	0	.048358	.1334147	.0316305	.026897	.0061089	.0782482	.0783758	.0784734	.078494	.1332981	.1282294	.138763	.1236056	.1445791	0	216.1319	4153.086	4120.547	5852.478	5096.757	9904.676	9904.676
¹Ì¼öÁø	26410	0	0	.0557632	.2117711	.0677551	.0384095	.0085671	.1183007	.0910319	.0923685	.0910087	.1892993	.1839123	.195074	.1789481	.201203	0	343.0692	8896.242	5884.226	10868.31	7562.147	17513.45	17513.45
¼öÁø	26410	0	0	.0632868	.2368134	.0684375	.0378492	.0195743	.126847	.103681	.1053314	.1037159	.1917519	.1852144	.1987614	.1792006	.2061949	0	383.6377	8985.843	5798.391	11073.82	7877.736	17653.29	17653.29
¹Ì¼öÁø	26440	0	0	.0774266	.2198841	.064322	.0446551	.0076628	.1205251	.1432009	.1434325	.1432009	.2462312	.2390703	.2541323	.2327182	.262707	0	356.2123	8445.48	6841.024	11169.72	10222.27	19787.29	19787.29
¼öÁø	26440	0	0	.1039698	.3090758	.045315	.062578	.0364186	.1447251	.1391309	.1425579	.1396533	.3562192	.3504567	.3625472	.345288	.3694116	0	500.7029	5949.854	9586.763	11661.49	10121.44	19205.19	19205.19
¹Ì¼öÁø	26470	0	0	.0552178	.1723574	.0484394	.0331064	.0117336	.120603	.1121562	.1131367	.1123758	.180756	.1726852	.1893466	.1652102	.1983892	0	279.2189	6360.096	5071.8	8577.365	6303.035	13574.74	13574.74
¼öÁø	26470	0	0	.0681326	.2285772	.0612921	.037017	.0210246	.1481899	.1487254	.1489076	.1487254	.2246393	.2146861	.2353583	.2056101	.2467434	0	370.295	8047.652	5670.898	10067.74	7820.711	16770.96	16770.96
¹Ì¼öÁø	26500	0	0	.0788542	.2069337	.064449	.0529544	.018568	.1570274	.1422776	.1425706	.1426015	.2221828	.2125006	.2325761	.203631	.2435895	0	335.2326	8462.152	8112.461	11653.97	8637.841	18374.95	18374.95
¼öÁø	26500	0	0	.093492	.2506149	.0727681	.0505692	.0185031	.165739	.2006555	.2017116	.2004362	.29381	.2810944	.3074793	.2694676	.3219809	0	405.9961	9554.456	7747.053	12531.35	10564.42	21486.23	21486.23
¹Ì¼öÁø	26530	0	0	.0543138	.1501803	.0420998	.0311612	.0106994	.0854501	.0893494	.0903198	.0896565	.1333512	.1276368	.1395142	.122434	.146069	0	243.2921	5527.699	4773.809	7489.958	5687.154	12349.29	12349.29
¼öÁø	26530	0	0	.0669216	.1869522	.0545646	.0443681	.0316951	.1161125	.1058245	.1091834	.1073565	.1672419	.1589567	.175981	.1512002	.1851098	0	302.8626	7164.337	6797.055	10126.22	8035.338	16956.39	16956.39
¹Ì¼öÁø	26710	0	0	.0532623	.1836679	.0479239	.0371702	.011856	.1019915	.08027	.0825682	.0815521	.1448402	.1385911	.1514262	.1327265	.1583072	0	297.5421	6292.405	5694.37	9145.274	6945.271	15051.64	15051.64
¼öÁø	26710	0	0	.0754296	.2733529	.0613327	.0429962	.0107422	.1190594	.1043449	.1044001	.1043246	.1720228	.1646951	.1798723	.1579618	.1881783	0	442.8318	8052.978	6586.883	10715.74	8414.626	18078.31	18078.31
¹Ì¼öÁø	27110	0	0	.1172124	.3661816	.0719926	.05893	.0120266	.2055817	.15057	.1548546	.15057	.2910302	.2811232	.3015992	.2719505	.3127631	0	593.2143	9452.633	9027.895	12762.25	10528.28	21874.25	21874.25
¼öÁø	27110	0	0	.1650237	.4349363	.1057345	.0885347	0	.2343364	.2108752	.2108752	.2108752	.4994996	.4893982	.5105879	.4803458	.5226002	0	704.5968	13882.94	13563.25	18636.7	13591.55	28355.25	28355.25
¹Ì¼öÁø	27140	0	0	.0485914	.1745713	.044969	.0284366	.0135772	.0850245	.0798692	.0807364	.0798692	.1399653	.1348701	.145443	.1302022	.1512616	0	282.8055	5904.429	4356.402	7490.886	5597.155	12060.87	12060.87
¼öÁø	27140	0	0	.0673008	.2510659	.0551875	.0469889	.0070623	.1174422	.1096567	.1096139	.1096272	.180684	.1728318	.1890227	.1655353	.1977862	0	406.7268	7246.121	7198.556	10831.3	7834.975	17248.54	17248.54
¹Ì¼öÁø	27170	0	0	.078916	.274098	.065984	.0415294	.005492	.1443779	.1470574	.1469588	.1470574	.2710015	.2620727	.280643	.2539318	.2909264	0	444.0388	8663.704	6362.178	10854.22	9029.201	18730.49	18730.49
¼öÁø	27170	0	0	.1110955	.3149325	.0825148	.0628315	.0071942	.1907237	.2067297	.206579	.2067297	.2934774	.280057	.3079107	.2678016	.3232211	0	510.1906	10834.19	9625.596	14984.38	10145.15	23247.55	23247.55
¹Ì¼öÁø	27200	0	0	.0927136	.3109624	.0622807	.0586557	.0169524	.1959014	.1547879	.155081	.1547879	.3300772	.3210323	.3397565	.3126768	.3500175	0	503.7592	8177.462	8985.88	12910.34	9721.144	20241.23	20241.23
¼öÁø	27200	0	0	.1441185	.4636928	.0839361	.0950592	.0229885	.2086784	.1817316	.1823224	.1817316	.3768751	.3664654	.3881162	.3569596	.4001184	0	751.1824	11020.8	14562.78	18608.17	17118.27	31626.57	31626.57
¹Ì¼öÁø	27230	0	0	.0391764	.1239532	.0271514	.0245281	.0071562	.0738118	.0731268	.0739336	.0732253	.1248623	.1207616	.1293214	.1170569	.1341032	0	200.8042	3564.977	3757.635	5033.869	4223.323	8342.678	8342.678
¼öÁø	27230	0	0	.0580601	.1772678	.0400837	.0374915	.0075542	.0879378	.1076817	.1083843	.1076616	.1401753	.1332137	.1476643	.1268663	.1556045	0	287.1738	5262.984	5743.58	8128.392	6486.956	13361.54	13361.54
¹Ì¼öÁø	27260	0	0	.0439305	.1506619	.0355163	.0264695	.005987	.0788922	.0820476	.0826703	.0820498	.1265866	.1212255	.1323494	.1163217	.1384638	0	244.0723	4663.295	4055.053	6242.074	4614.923	9914.394	9914.394
¼öÁø	27260	0	0	.0635603	.1953295	.0450298	.0367536	.010162	.0935719	.1089833	.109481	.1089833	.1968685	.1914943	.2028085	.1867349	.2092662	0	316.4337	5912.409	5630.544	8204.184	6225.09	12778.85	12778.85
¹Ì¼öÁø	27290	0	0	.0324462	.1066172	.0238061	.0219886	.0067436	.0575104	.049093	.0497293	.0490926	.1096239	.1072863	.1121848	.1051868	.1149541	0	172.7199	3125.744	3368.587	4587.115	3328.954	7186.989	7186.989
¼öÁø	27290	0	0	.0446809	.1274614	.0228753	.0274727	.0095052	.0622786	.0558049	.0564723	.0558049	.1252381	.1221626	.1285594	.119352	.132108	0	206.4875	3003.531	4208.736	5227.618	3929.038	8065.498	8065.498
¹Ì¼öÁø	27710	0	0	.0555746	.1818538	.0395269	.0291916	.0106568	.1047283	.0829253	.0834145	.0829582	.1525045	.1469495	.1584831	.1418677	.1648392	0	294.6032	5189.878	4472.06	6806.379	5970.715	11859.43	11859.43
¼öÁø	27710	0	0	.0812417	.2458101	.0426006	.0547754	0	.1143003	.1059116	.1059116	.1059116	.2270251	.2211743	.2333654	.2158528	.2401566	0	398.2123	5593.458	8391.424	10107.19	7302.882	14984.32	14984.32
¹Ì¼öÁø	28110	0	0	.0765567	.2392205	.0579002	.0455912	.0343145	.1355069	.1289783	.1330356	.1324874	.2209325	.2117397	.2307243	.2032271	.241042	0	387.5372	7602.303	6984.442	10349.71	8059.412	16880.04	16880.04
¼öÁø	28110	0	0	.1302577	.4136679	.0767031	.0812725	0	.2071209	.2285753	.2285753	.2285753	.2438552	.2208238	.2673388	.1984021	.2911651	0	670.142	10071.11	12450.7	15169.65	11755.93	23288.19	23288.19
¹Ì¼öÁø	28140	0	0	.0966037	.3522765	.0790356	.0601652	.022139	.1926523	.1278529	.1291823	.1291902	.3209082	.3112273	.3311228	.3021314	.3418232	0	570.6879	10377.37	9217.13	14426.38	11037.42	23369.24	23369.24
¼öÁø	28140	0	0	.1590548	.4822852	.0848206	.1201732	0	.2505635	.2567568	.2567568	.2567568	.3613259	.3461842	.3778076	.3325655	.3954616	0	781.3021	11136.94	18410.17	19878.04	13996.94	27075.65	27075.65
¹Ì¼öÁø	28170	0	0	.0438204	.1449066	.0275942	.0289542	.0115983	.0821541	.0649333	.0668827	.0650498	.1347792	.1310589	.138809	.127675	.1431221	0	234.7487	3623.123	4435.703	5779.446	5706.618	9928.279	9928.279
¼öÁø	28170	0	0	.0794993	.2080109	.0424903	.0407565	.0132158	.1352697	.1215281	.125212	.1215341	.2510976	.2447022	.25807	.2389299	.2655738	0	336.9776	5578.976	6243.774	8962.994	7023.119	14437.37	14437.37
¹Ì¼öÁø	28185	0	0	.0453566	.1507247	.030254	.0288943	.0078901	.0855759	.0841551	.0849949	.0844113	.1462101	.1412989	.1515473	.1368596	.157267	0	244.174	3972.352	4426.513	6209.55	4868.978	10218.8	10218.8
¼öÁø	28185	0	0	.0732888	.2146226	.0414696	.0429716	.0087902	.1284343	.1266146	.1285115	.1266146	.2047592	.196661	.2134828	.1892683	.2227583	0	347.6886	5444.961	6583.124	8782.82	6082.146	13388.34	13388.34
¹Ì¼öÁø	28200	0	0	.0359112	.1080112	.0220423	.0219085	.0104633	.0748275	.0516775	.0532649	.0516752	.1045424	.1009608	.1083805	.097664	.112449	0	174.9781	2894.152	3356.32	4620.171	3390.53	7156.524	7156.524
¼öÁø	28200	0	0	.0494679	.1551253	.0257692	.0337745	.010534	.0937327	.0682775	.069576	.0683146	.1320756	.1272786	.137204	.1228519	.1426282	0	251.3031	3383.491	5174.159	6154.493	4398.582	9438.702	9438.702
¹Ì¼öÁø	28237	0	0	.0369972	.1089821	.0268306	.0201059	.0051389	.0693824	.0666415	.0670427	.066644	.1266835	.1232853	.1304092	.1202424	.1344353	0	176.5511	3522.852	3080.16	4790.17	3843.904	7976.58	7976.58
¼öÁø	28237	0	0	.0533738	.1549205	.0347665	.0330859	.0094821	.0884655	.0958217	.0959235	.0957936	.1657454	.1604902	.1714847	.155768	.1776612	0	250.9713	4564.838	5068.659	6754.684	5358.598	11127.09	11127.09
¹Ì¼öÁø	28245	0	0	.0464866	.1478764	.0314158	.0280223	.0111889	.0870691	.0836182	.0853561	.0839767	.1343222	.1295305	.1395238	.1251957	.1450911	0	239.5598	4124.9	4292.926	5987.249	4771.093	9839.885	9839.885
¼öÁø	28245	0	0	.065561	.2012179	.0372368	.0386551	.0181261	.1036066	.0927024	.0937688	.092744	.1779498	.1731911	.1831436	.1689045	.1887367	0	325.9731	4889.186	5921.852	7548.043	5872.067	11989.42	11989.42
¹Ì¼öÁø	28260	0	0	.0335336	.1022359	.0238873	.0205358	.0068842	.0658828	.0442393	.044565	.0442426	.1076022	.1051571	.1102501	.1029295	.1130866	0	165.6222	3136.408	3146.022	4553.708	3257.298	7147.416	7147.416
¼öÁø	28260	0	0	.0517264	.1619624	.0319195	.0336789	.0098583	.0860075	.0820061	.0823292	.0821552	.1651367	.1610446	.1696236	.157378	.1744748	0	262.3791	4191.034	5159.511	6964.222	5098.774	11056.02	11056.02
¹Ì¼öÁø	28710	0	0	.1070212	.4388269	.0970324	.0607392	.0122825	.1524755	.1883587	.1908723	.1883587	.1753176	.1580417	.1930043	.1413275	.2109986	0	710.8995	12740.35	9305.066	16695.62	13911.37	28383.74	28383.74
¼öÁø	28710	0	0	.1690308	.4694765	.1580752	.0928462	.02	.3194383	.2011396	.200591	.2011396	.3403335	.3190619	.3621077	.2984005	.3842991	0	760.5519	20755.27	14223.75	28259.72	21191.84	46921.21	46921.21
¹Ì¼öÁø	28720	0	0	.1730309	.5196007	.1605158	.1194258	0	.3441803	.2913407	.2913407	.2913407	.7601233	.7458475	.7758507	.7331083	.7929435	0	841.7532	21075.72	18295.68	29231.63	24493.06	49009.98	49009.98
¼öÁø	28720	0	0	.3302891	1.319905	.4929252	.4688653	0	.4945989	.5877538	.5877538	.5877538	.5663862	.5182936	.6161464	.4723775	.6672008	0	2138.246	64721.07	71828.77	93540.01	76355.17	159919.1	159919.1
¹Ì¼öÁø	29110	0	0	.0880861	.2943369	.0706896	.0505836	.0198088	.1883881	.1904406	.190985	.1904406	.2988092	.2875976	.3110273	.2775145	.3241383	0	476.8259	9281.55	7749.256	11444.25	10367.8	19625.23	19625.23
¼öÁø	29110	0	0	.1146192	.4086421	.1047999	.0609919	.0275921	.2776483	.2549188	.2606336	.2549188	.2761043	.2538882	.2990735	.2326407	.3226348	0	662.0001	13760.23	9343.772	17706.44	14175.29	29148.24	29148.24
¹Ì¼öÁø	29140	0	0	.0421975	.1367525	.029344	.0283755	.0106894	.087952	.0809352	.0816143	.0809083	.1503381	.1463275	.1547483	.1427503	.1595251	0	221.539	3852.866	4347.043	5755.282	4736.524	9360.955	9360.955
¼öÁø	29140	0	0	.0569167	.1772965	.0353617	.0327111	.0063691	.1151529	.1014346	.101946	.1015761	.17933	.1730144	.1861261	.1672336	.1933521	0	287.2203	4642.991	5011.238	7436.027	11551.66	15421.57	15421.57
¹Ì¼öÁø	29155	0	0	.0512969	.2076133	.0391626	.0300937	.0086354	.1302319	.1022542	.10284	.1022542	.1602095	.1526312	.1682682	.1456082	.1767416	0	336.3336	5142.043	4610.263	7022.153	7792.521	13333.27	13333.27
¼öÁø	29155	0	0	.0752608	.246064	.0449429	.0387901	.0111746	.1460397	.1187988	.1191371	.1190754	.2081361	.199902	.2169194	.1922878	.2261879	0	398.6237	5901	5942.526	8667.365	8954.593	15794.02	15794.02
¹Ì¼öÁø	29170	0	0	.0372137	.1242649	.0238018	.0241309	.0099077	.0866232	.0737554	.074668	.0737863	.1167811	.1120404	.1218622	.1076849	.1272428	0	201.3091	3125.178	3696.776	4946.823	4580.502	8393.787	8393.787
¼öÁø	29170	0	0	.0516881	.1818525	.0319227	.0353785	.0131883	.1146248	.1009676	.1018799	.1011017	.161489	.1553059	.1681644	.1496763	.175276	0	294.6011	4191.454	5419.873	7006.829	5745.492	11220.64	11220.64
¹Ì¼öÁø	29200	0	0	.0304068	.1069629	.0204102	.0197967	.0065121	.0614613	.0491633	.0494468	.0492243	.0956651	.0926687	.0989038	.0899386	.1023616	0	173.2799	2679.864	3032.792	4119.37	3641.059	6971.255	6971.255
¼öÁø	29200	0	0	.046046	.1575409	.0306109	.0311063	.0054096	.0790219	.0690003	.0695682	.0690003	.1265868	.1223784	.1311099	.1185182	.1359162	0	255.2163	4019.21	4765.398	6362.938	5358.698	10365.89	10365.89
¹Ì¼öÁø	30110	0	0	.0446178	.1485922	.0320453	.023947	.01284	.084488	.0869854	.0897352	.0875969	.1341411	.1277477	.1408905	.1217664	.1479473	0	240.7194	4207.544	3668.613	5650.056	5160.99	9650.546	9650.546
¼öÁø	30110	0	0	.0731942	.213772	.0416822	.0512933	.004802	.1068151	.1181699	.118083	.1181699	.1744494	.1661868	.1832608	.1585588	.1925457	0	346.3107	5472.867	7857.973	9751.564	7441.206	15197.02	15197.02
¹Ì¼öÁø	30140	0	0	.0479011	.1307763	.0291607	.0284631	.0162188	.0842105	.1014193	.1040528	.1020121	.1705787	.1653523	.1762864	.1606543	.1824304	0	211.8576	3828.796	4360.463	6081.286	4463.167	9389.979	9389.979
¼öÁø	30140	0	0	.0685882	.2064714	.0444677	.0392684	.0179788	.1021701	.1304852	.1334667	.1316893	.2028233	.1961624	.2101619	.1902504	.2181098	0	334.4836	5838.603	6015.799	8248.091	6933.216	13973.73	13973.73
¹Ì¼öÁø	30170	0	0	.0383793	.1258951	.0236344	.0198991	.006425	.0671298	.0681259	.0690498	.0681699	.1225535	.1191744	.1262691	.1161611	.1302923	0	203.9501	3103.192	3048.477	4452.714	3997.038	7561.135	7561.135
¼öÁø	30170	0	0	.0571222	.182977	.0345976	.030359	.0072771	.0934631	.1059622	.1059417	.1059622	.1720574	.1657655	.1788657	.1600505	.1861334	0	296.4228	4542.669	4650.901	6748.163	5599.183	11215.08	11215.08
¹Ì¼öÁø	30200	0	0	.033063	.0986518	.0226037	.0191713	.0026899	.0580792	.0556051	.0558469	.0556106	.1039194	.1009249	.1071804	.0982213	.1106844	0	159.816	2967.863	2936.978	4187.632	3541.864	7008.359	7008.359
¼öÁø	30200	0	0	.0505396	.1630252	.0304773	.0308664	.0078968	.0845767	.0790011	.0799288	.0790011	.1409734	.1359191	.1463768	.1312542	.152092	0	264.1008	4001.665	4728.634	6203.22	5479.173	10480.88	10480.88
¹Ì¼öÁø	30230	0	0	.0523872	.1526065	.0355356	.0311824	.0101516	.0986999	.0642452	.0648573	.0646566	.1305768	.1257646	.1356853	.121284	.141058	0	247.2225	4665.827	4777.055	6874.486	5508.991	11076.25	11076.25
¼öÁø	30230	0	0	.0958075	.3181725	.0692047	.0542364	.0693578	.1450234	.1415091	.1556237	.1546099	.2756699	.2667605	.2852094	.2585464	.2953179	0	515.4394	9086.582	8308.847	12290.16	10936.48	21340.31	21340.31
¹Ì¼öÁø	31110	0	0	.0584001	.1687022	.0413736	.0362714	.0101951	.1130008	.0862303	.0879843	.086674	.177411	.1722086	.182992	.1674199	.1889179	0	273.2975	5432.354	5556.675	7719.515	5670.928	12042.58	12042.58
¼öÁø	31110	0	0	.0824913	.33323	.0654575	.0546448	.0081633	.1439793	.1145507	.1152163	.1145507	.2278437	.2203449	.2358488	.2134058	.2443103	0	539.8326	8594.575	8371.415	11880.59	10985.26	21060.88	21060.88
¹Ì¼öÁø	31140	0	0	.0468557	.1410868	.0303223	.0270045	.0050186	.0910194	.0662716	.0666005	.0664747	.1289253	.1241169	.1340445	.1196566	.1394403	0	228.5606	3981.315	4137.006	5810.943	4159.843	9096.437	9096.437
¼öÁø	31140	0	0	.0650007	.1982373	.0467566	.033387	.0097419	.111195	.1010353	.1014228	.1011796	.1806961	.1740759	.1878181	.1680166	.195387	0	321.1445	6139.139	5114.783	8165.826	6151.689	13394.11	13394.11
¹Ì¼öÁø	31170	0	0	.0569857	.2054255	.053747	.0341384	.0089057	.1172846	.1172914	.1179838	.1176215	.1666746	.1596377	.1742923	.1532616	.1824179	0	332.7892	7056.977	5229.895	9234.149	7840.048	16047.02	16047.02
¼öÁø	31170	0	0	.0842789	.2434863	.0685963	.0455616	.0091491	.1539216	.1472021	.1482822	.1474491	.2301257	.2202461	.2406376	.2110876	.2517026	0	394.4478	9006.697	6979.904	11611.32	8904.17	19396.62	19396.62
¹Ì¼öÁø	31200	0	0	.0516985	.1741308	.0317983	.0297823	.0088028	.0917904	.0765997	.0771227	.0767516	.1926089	.1890854	.1964707	.1859194	.2006512	0	282.0919	4175.117	4562.564	6320.242	4851.987	10041.23	10041.23
¼öÁø	31200	0	0	.0740635	.2216795	.0490665	.0373658	.0111146	.1375245	.1038622	.1052402	.1040215	.2196365	.2131851	.2265541	.2072435	.2338966	0	359.1207	6442.426	5724.331	8466.627	6818.121	13577.38	13577.38
¹Ì¼öÁø	31710	0	0	.0556115	.1760755	.040565	.0318033	.0177995	.1028822	.0769276	.0825233	.0781079	.1788359	.1740823	.1839016	.1696669	.1892543	0	285.2423	5326.191	4872.164	7383.532	5823.216	12036.68	12036.68
¼öÁø	31710	0	0	.0822947	.292338	.0551628	.0461136	.0212262	.1536793	.1124621	.1138908	.1124621	.2436358	.2361971	.2515936	.2293281	.2600229	0	473.5875	7242.872	7064.472	10240.07	9251.493	17681.74	17681.74
¹Ì¼öÁø	36110	0	0	.0512302	.1312885	.034349	.0290105	.0119951	.0840712	.0885007	.0897384	.0885864	.1434335	.1376117	.1496539	.1322411	.1562253	0	212.6874	4510.026	4444.327	6385.141	4767.356	10057.56	10057.56
¼öÁø	36110	0	0	.0837363	.2391919	.0490126	.0542368	.0099352	.1227061	.1204291	.120894	.1204291	.2307998	.2234687	.2386866	.2167497	.247076	0	387.4908	6435.355	8308.91	10881.99	8614.486	17317.85	17317.85
¹Ì¼öÁø	41111	0	0	.0388352	.1176775	.0214847	.0225939	.0073264	.0710527	.0676569	.0680943	.0678377	.1272425	.1234765	.1313203	.1200518	.1356818	0	190.6375	2820.947	3461.315	4427.295	3489.094	7084.156	7084.156
¼öÁø	41111	0	0	.0570565	.1630618	.0294301	.0324137	.0098527	.1024753	.0942793	.0956319	.0943326	.1795007	.1741247	.1853239	.1692382	.1915533	0	264.16	3864.177	4965.685	6377.733	4930.424	10090.82	10090.82
¹Ì¼öÁø	41113	0	0	.0428858	.1193279	.0255162	.0265173	.0108471	.0779637	.0657964	.0665209	.0662589	.135142	.1317107	.1388765	.1286067	.1428901	0	193.3111	3350.279	4062.375	5367.37	4229.758	8529.376	8529.376
¼öÁø	41113	0	0	.067967	.2212529	.0483434	.0420794	.0085496	.1058384	.0949264	.0950453	.094992	.1865011	.1805737	.1928594	.175121	.1996076	0	358.4297	6347.482	6446.445	8913.131	6865.08	14110.34	14110.34
¹Ì¼öÁø	41115	0	0	.0620236	.1732146	.0344202	.0390929	.0185311	.1111619	.1055181	.1068424	.1055328	.1949075	.1899531	.2003753	.1855532	.2063156	0	280.6076	4519.375	5988.922	7544.609	5602.862	11705.31	11705.31
¼öÁø	41115	0	0	.0888539	.2482419	.0468909	.050051	.0092166	.1461771	.1615236	.1614907	.1614907	.2818899	.2751245	.2895247	.2692941	.297962	0	402.1519	6156.769	7667.669	9822.294	8286.034	16353.67	16353.67
¹Ì¼öÁø	41117	0	0	.0358271	.1053188	.0221983	.0197232	.0069322	.0590816	.0455502	.0462463	.04579	.1293737	.1273363	.1316015	.1254988	.1340104	0	170.6164	2914.631	3021.531	4284.092	3282.917	6916.362	6916.362
¼öÁø	41117	0	0	.0544895	.1563175	.032357	.0331724	.0067098	.0961674	.0937997	.0938005	.093811	.1664077	.1615654	.1717295	.1572468	.1774877	0	253.2343	4248.478	5081.911	6388.679	4808.725	9922.165	9922.165
¹Ì¼öÁø	41131	0	0	.0393789	.1018154	.0274601	.0229252	.0100397	.0893954	.1039267	.1045437	.1038959	.1556573	.1509945	.1608831	.1469484	.166619	0	164.9409	3605.511	3512.072	5050.038	4531.299	8579.857	8579.857
¼öÁø	41131	0	0	.0478498	.1612628	.0376755	.0289785	.0132498	.0777955	.1200788	.1214095	.120134	.1639702	.1580958	.1705325	.1529886	.1777066	0	261.2457	4946.789	4439.414	7247.472	6369.383	12638.29	12638.29
¹Ì¼öÁø	41133	0	0	.0394279	.1154535	.029699	.0245926	.0084007	.0820467	.095849	.0964329	.0958371	.1487276	.1436835	.1542376	.1391558	.1601653	0	187.0346	3899.481	3767.511	5626.965	5425.062	9975.677	9975.677
¼öÁø	41133	0	0	.0504017	.1648084	.0335493	.0260064	.0073721	.0887462	.1238823	.1239789	.1239759	.1659566	.158721	.1738328	.1522172	.1822665	0	266.9897	4405.018	3984.109	5991.758	7085.857	11814.72	11814.72
¹Ì¼öÁø	41135	0	0	.0323536	.101768	.0224786	.0175353	.0057361	.0656268	.0601828	.0608674	.0603062	.1164795	.1131121	.1201228	.110046	.1240178	0	164.8641	2951.443	2686.354	4041.507	3613.457	6957.199	6957.199
¼öÁø	41135	0	0	.0410567	.1487618	.0258815	.0243619	.006418	.0701142	.0773591	.0775328	.0773591	.1380318	.1342905	.1421467	.1309548	.1466039	0	240.9941	3398.248	3732.176	5315.699	4390.27	8947.139	8947.139
¹Ì¼öÁø	41150	0	0	.0419112	.1145321	.0290027	.0236955	.0063256	.0791715	.0731306	.074363	.0733014	.1293015	.1247239	.1342194	.1205255	.1394418	0	185.5421	3808.06	3630.075	5321.456	3689.101	8224.625	8224.625
¼öÁø	41150	0	0	.0631967	.1893066	.0389577	.0403418	.0129814	.1340031	.1193387	.1200762	.1194977	.2173321	.2108277	.2244477	.2049927	.2321182	0	306.6766	5115.146	6180.25	8400.706	5655.55	12731.6	12731.6
¹Ì¼öÁø	41171	0	0	.0500626	.1296975	.0315367	.026637	.0072873	.0896543	.0658049	.0668419	.0667895	.1704765	.1671911	.1740478	.1642087	.1778876	0	210.1099	4140.775	4080.713	5945.556	4677.347	9505.334	9505.334
¼öÁø	41171	0	0	.0729	.1813539	.035659	.0424431	.0180593	.1014632	.1149809	.1159219	.1149899	.2096811	.2031012	.2168082	.1971232	.2244305	0	293.7933	4682.028	6502.156	8295.177	5813.318	12640.44	12640.44
¹Ì¼öÁø	41173	0	0	.0373838	.1141066	.0258986	.020493	.0038089	.0613607	.0628205	.0630202	.0628508	.1321365	.1294253	.1351399	.1270249	.1384165	0	184.8527	3400.491	3139.465	4580.687	4370.581	8152.644	8152.644
¼öÁø	41173	0	0	.0427553	.1261077	.027071	.0261417	.0099287	.0735602	.070953	.0718318	.0709582	.1564664	.1532419	.1600182	.1503659	.1638761	0	204.2944	3554.416	4004.827	5299.104	4549.139	8844.689	8844.689
¹Ì¼öÁø	41195	0	0	.0381652	.1193552	.026528	.0222289	.0056449	.0701576	.0808301	.0812681	.0808301	.1214952	.1169692	.1264435	.1129162	.1317665	0	193.3555	3483.126	3405.405	4913.243	3995.126	8090.256	8090.256
¼öÁø	41195	0	0	.0538431	.154335	.0306047	.0353308	.0089118	.0974056	.0918788	.0925675	.0919698	.1758571	.1715439	.1806293	.1677248	.1858249	0	250.0227	4018.394	5412.575	6782.753	5852.485	11018.86	11018.86
¹Ì¼öÁø	41197	0	0	.0569311	.1733108	.0399046	.0361009	.0080794	.1134371	.1059546	.1066075	.1060506	.1662343	.1603085	.1727043	.1549892	.1796596	0	280.7635	5239.479	5530.554	7643.584	5557.051	11943.35	11943.35
¼öÁø	41197	0	0	.0934522	.3022036	.0563499	.0516096	.0049261	.1563346	.1955652	.1954817	.1955652	.2785691	.2664143	.2916102	.2552724	.3054243	0	489.5698	7398.744	7906.44	11338.09	9253.539	18878.91	18878.91
¹Ì¼öÁø	41199	0	0	.0551034	.1700082	.0432274	.033701	.0133958	.1082372	.091166	.0926254	.09168	.1836821	.1783888	.1893936	.1735518	.1954865	0	275.4133	5675.756	5162.896	7925.544	5495.811	12518.75	12518.75
¼öÁø	41199	0	0	.0899906	.2557911	.0584783	.0599518	.013078	.1534469	.175277	.1775457	.175277	.2335586	.2226065	.2454192	.2127035	.2580632	0	414.3815	7678.207	9184.436	11804.47	9358.625	18923.93	18923.93
¹Ì¼öÁø	41210	0	0	.033406	.1054415	.0287844	.0207691	.0077273	.0662777	.0579748	.0591178	.0580426	.097687	.0935678	.1020737	.089753	.1066949	0	170.8153	3779.395	3181.76	5084.282	3674.989	8105.645	8105.645
¼öÁø	41210	0	0	.0421695	.1367414	.0359655	.026737	.0068931	.0860169	.0732704	.0742167	.0733063	.1168415	.110571	.1234207	.1046646	.1302617	0	221.5211	4722.274	4096.022	6453.726	4510.193	10150.48	10150.48
¹Ì¼öÁø	41220	0	0	.0352061	.1169541	.0332366	.0221144	.0069411	.0678701	.0720594	.0728913	.0720644	.1147079	.1107345	.1190481	.1071688	.1237167	0	189.4656	4363.967	3387.86	5517.625	4086.138	8834.889	8834.889
¼öÁø	41220	0	0	.0524999	.163287	.0454292	.0292994	.0103101	.08963	.1090755	.1100537	.109063	.1655111	.1589734	.1726106	.1530693	.1802054	0	264.525	5964.858	4488.576	7512.004	5379.557	11500.32	11500.32
¹Ì¼öÁø	41250	0	0	.102642	.2681997	.0688853	.0619485	.0124224	.2172571	.1966565	.1967349	.1965976	.2988	.2823594	.3158618	.2666547	.3334493	0	434.4835	9044.643	9490.331	12834.82	9830.168	21060.55	21060.55
¼öÁø	41250	0	0	.1742053	.4130841	.1272517	.1157936	.0226222	.3309336	.1615545	.161871	.161871	.5140938	.5021183	.5268552	.4909864	.5403471	0	669.1963	16708.15	17739.24	27746.53	15084.24	39385.89	39385.89
¹Ì¼öÁø	41271	0	0	.0461989	.1320212	.0362176	.0292022	.0132803	.0806386	.061743	.0632116	.0620437	.1385795	.1349498	.1425017	.131637	.146693	0	213.8744	4755.368	4473.683	6566.639	4025.62	9830.495	9830.495
¼öÁø	41271	0	0	.0727687	.2202	.0552081	.0394158	.0059701	.0949636	.0989183	.1004098	.0989183	.1997224	.1947615	.2051761	.190332	.2110844	0	356.7239	7248.818	6038.381	9403.209	6446.823	14599	14599
¹Ì¼öÁø	41273	0	0	.0507105	.1367232	.0339559	.0307188	.0097542	.0806442	.0654458	.0666728	.0654459	.1653199	.1623356	.1685842	.1596467	.1721124	0	221.4916	4458.406	4706.033	6614.092	4359.599	10012.39	10012.39
¼öÁø	41273	0	0	.0836193	.215743	.042537	.0472941	.0072067	.1249183	.0930257	.0935722	.0930219	.1950982	.1891121	.2015069	.18359	.2082994	0	349.5036	5585.111	7245.318	9021.712	5726.48	12837.86	12837.86
¹Ì¼öÁø	41281	0	0	.0365855	.1055917	.0261568	.0207261	.0085634	.0638423	.0612212	.0618384	.0612162	.1138871	.1107693	.1173036	.1079759	.1209935	0	171.0586	3434.388	3175.17	4764.028	3572.986	7662.382	7662.382
¼öÁø	41281	0	0	.0496194	.1608857	.03242	.0305476	.014302	.0811348	.0857993	.0870248	.0857993	.1582513	.1543298	.1626107	.1508804	.1673738	0	260.6349	4256.75	4679.796	6341.278	4780.171	10064.7	10064.7
¹Ì¼öÁø	41285	0	0	.0495467	.132024	.0368248	.026607	.0122048	.0800334	.077122	.0775004	.0773657	.1594486	.1557007	.1635798	.1523642	.168066	0	213.8788	4835.096	4076.106	6434.896	4880.229	10455.11	10455.11
¼öÁø	41285	0	0	.0631187	.176921	.0507102	.0293279	.0129853	.1030329	.1038143	.1047599	.1038337	.1950564	.1901565	.2004968	.18584	.2064351	0	286.6121	6658.249	4492.95	8136.149	6277.087	13490.17	13490.17
¹Ì¼öÁø	41287	0	0	.0448613	.1464412	.0334266	.0252707	.0080228	.0781658	.0691265	.0697927	.0691273	.1503583	.1472657	.1537831	.1445265	.1575182	0	237.2347	4388.916	3871.395	6265.663	4428.444	10020.73	10020.73
¼öÁø	41287	0	0	.0585447	.1692056	.0395384	.0390747	.0052923	.0917838	.0959415	.0959151	.0959228	.1913714	.1869513	.1962656	.1830397	.2015995	0	274.113	5191.398	5986.132	8199.801	5661.311	12736.79	12736.79
¹Ì¼öÁø	41290	0	0	.0796823	.2887529	.0618212	.0435795	.0251926	.1388661	.1378711	.1390298	.1378767	.2389807	.2325407	.2461475	.2268893	.2539796	0	467.7798	8117.129	6676.251	10936.13	10610.38	20287.44	20287.44
¼öÁø	41290	0	0	.1177339	.3875723	.1150595	.073641	.0419703	.2634649	.2798553	.2804511	.2798553	.452344	.4397663	.4665542	.4289646	.4822524	0	627.8672	15107.31	11281.58	17980.26	20208.33	36153.77	36153.77
¹Ì¼öÁø	41310	0	0	.0541806	.1692329	.0351329	.0309556	.0061717	.1126679	.1119935	.1129911	.1119585	.1717596	.1644053	.1796814	.1576977	.1880989	0	274.1573	4612.954	4742.311	6583.129	5204.654	10508.67	10508.67
¼öÁø	41310	0	0	.0797339	.202101	.0433271	.0531455	.0035088	.1193636	.156455	.1563946	.156455	.2680342	.2605574	.2763674	.2540126	.285482	0	327.4036	5688.853	8141.731	9866.779	6833.073	14446.65	14446.65
¹Ì¼öÁø	41360	0	0	.0270649	.0841705	.0205968	.0168088	.0066399	.0523336	.0540065	.0549714	.0541465	.0856804	.0825977	.0890403	.0798243	.0926473	0	136.3563	2704.362	2575.051	3853.575	2797.892	6123.73	6123.73
¼öÁø	41360	0	0	.0389087	.1146138	.0246881	.0218621	.005868	.0692299	.0725462	.0730453	.0725462	.10659	.1017451	.1117924	.0973111	.1173046	0	185.6744	3241.544	3349.201	4797.384	3693.038	7562.994	7562.994
¹Ì¼öÁø	41370	0	0	.0468783	.155677	.0298175	.0248051	.0264139	.100036	.0885437	.0918152	.0897044	.1423799	.1362717	.1489123	.1306472	.1558155	0	252.1968	3915.038	3800.07	5602.345	4891.769	9569.693	9569.693
¼öÁø	41370	0	0	.0607873	.1988172	.0386565	.0366411	.0091645	.1189485	.124151	.1249486	.124151	.1665946	.1571222	.1766114	.1482987	.1870853	0	322.0839	5075.6	5613.3	7836.494	6265.514	12901.57	12901.57
¹Ì¼öÁø	41390	0	0	.0353294	.1115384	.0254036	.0207224	.0065514	.0564936	.0435439	.0444372	.0441423	.1262283	.1245925	.1280495	.1231495	.1300483	0	180.6921	3335.491	3174.614	4638.387	3421.111	7291.917	7291.917
¼öÁø	41390	0	0	.0579926	.2047222	.0404231	.0355439	.0059301	.091209	.0698361	.0699257	.0698835	.1481198	.1443245	.1522623	.1409045	.1567245	0	331.6499	5307.556	5445.217	7786.062	15315.2	18729.36	18729.36
¹Ì¼öÁø	41410	0	0	.0397781	.1284786	.0273289	.0214561	.0060081	.0719634	.0555487	.0559694	.0555466	.151824	.149248	.1546365	.1469207	.1576727	0	208.1353	3588.285	3287.012	5007.645	3997.942	8313.665	8313.665
¼öÁø	41410	0	0	.0478302	.1805515	.0280424	.0277411	.0054811	.0728989	.0737088	.0737756	.0737313	.1732757	.1700557	.1768487	.1672089	.1807537	0	292.4934	3681.97	4249.856	5550.52	4715.269	9179.678	9179.678
¹Ì¼öÁø	41430	0	0	.0579532	.1583346	.0374905	.0314356	.0097064	.0979914	.0801082	.081546	.0807009	.1719892	.1675938	.1767511	.1635942	.1818506	0	256.5021	4922.501	4815.842	7292.421	6412.259	12604.19	12604.19
¼öÁø	41430	0	0	.0845315	.2531261	.0499096	.0566415	.0118158	.1280183	.1331094	.1331518	.1331094	.3048133	.2996685	.3105353	.2951311	.3168032	0	410.0643	6553.132	8677.301	11193.51	8127.134	16852.21	16852.21
¹Ì¼öÁø	41450	0	0	.0742946	.2398055	.0550868	.0383721	.0045254	.1383259	.0888185	.0888081	.0888185	.243835	.238375	.2496486	.2332933	.2557916	0	388.4849	7232.894	5878.493	9219.566	7748.246	15877.85	15877.85
¼öÁø	41450	0	0	.0958391	.2667296	.0490169	.049241	.0054945	.1603778	.172743	.1726537	.172743	.3332459	.3243301	.3430828	.3164132	.3537639	0	432.102	6435.921	7543.571	10309.77	8243.564	16384.1	16384.1
¹Ì¼öÁø	41461	0	0	.0589351	.1528309	.0369874	.0340526	.0071991	.1157478	.0882897	.0883255	.0882822	.2239533	.2196636	.2286318	.215786	.2336757	0	247.5861	4856.449	5216.75	7383.752	6356.706	12023.33	12023.33
¼öÁø	41461	0	0	.0916277	.2904733	.0535394	.0603935	0	.1699506	.1753681	.1753681	.1753681	.2722054	.2608176	.2843714	.2503142	.29722	0	470.5668	7029.729	9252.104	12747.72	10199.7	20879.98	20879.98
¹Ì¼öÁø	41463	0	0	.0325738	.0975084	.0218109	.0169248	.0040098	.0634942	.0467419	.04703	.046742	.1100269	.1076391	.1126389	.1054908	.1154599	0	157.9636	2863.769	2592.836	3896.214	3354.086	6635.371	6635.371
¼öÁø	41463	0	0	.0454606	.1540004	.0262398	.0221134	.0053485	.0823463	.0731978	.0734407	.0732863	.149594	.1459593	.1535835	.1427064	.157901	0	249.4807	3445.288	3387.706	4739.801	4545.247	8385.45	8385.45
¹Ì¼öÁø	41465	0	0	.0362972	.1120368	.0278578	.0201619	.0054705	.0633864	.0608412	.0611172	.0608925	.1133302	.1099068	.1170311	.1067878	.1209842	0	181.4996	3657.731	3088.736	4919.594	3723.521	8039.955	8039.955
¼öÁø	41465	0	0	.0460773	.1668438	.0353218	.0273664	.0048778	.0744102	.0854613	.0856613	.0854613	.1473036	.142822	.152201	.1387962	.1574752	0	270.287	4637.752	4192.447	6564.937	4762.35	10613.16	10613.16
¹Ì¼öÁø	41480	0	0	.0353764	.1081181	.0252371	.02104	.0071586	.0704231	.0590113	.0598235	.0590569	.1000013	.0958771	.1043992	.0920636	.1090379	0	175.1514	3313.632	3223.267	4726.754	3625.102	7543.006	7543.006
¼öÁø	41480	0	0	.0493998	.1598922	.0281556	.0292928	.0118048	.0807088	.0888823	.0898086	.0889828	.1337076	.12807	.1397726	.1229185	.1462116	0	259.0253	3696.833	4487.564	6002.697	4615.141	9492.125	9492.125
¹Ì¼öÁø	41500	0	0	.0544259	.1559062	.0388526	.0319333	.0131957	.0863382	.087239	.0878078	.0872994	.1781603	.1743977	.1823598	.1711008	.1869666	0	252.568	5101.345	4892.091	6802.595	4581.095	10297.59	10297.59
¼öÁø	41500	0	0	.0853938	.2369415	.0551426	.058301	0	.1153795	.1326138	.1326138	.1326138	.2032118	.1945496	.2124877	.1865865	.2223004	0	383.8452	7240.219	8931.543	11119.38	6458.783	15910.97	15910.97
¹Ì¼öÁø	41550	0	0	.0550642	.1692627	.0466684	.0350264	.0134363	.1057318	.1009301	.102115	.1011246	.1770044	.170824	.1836724	.1651857	.1907767	0	274.2056	6127.56	5365.943	8244.522	5901.538	12993.46	12993.46
¼öÁø	41550	0	0	.0965813	.2916659	.0918575	.0649481	.0109395	.136388	.1725637	.1728608	.1728964	.2701178	.2588314	.2821714	.2484168	.294898	0	472.4988	12060.89	9949.851	16261.5	9390.354	23130.93	23130.93
¹Ì¼öÁø	41570	0	0	.0376609	.1090725	.0268924	.0231841	.0063391	.0751152	.0610367	.0614328	.0610779	.1183169	.1145338	.1223879	.1110679	.1267189	0	176.6975	3530.973	3551.73	5021.341	3861.23	8129.726	8129.726
¼öÁø	41570	0	0	.059854	.1819365	.0377424	.0384855	.0060822	.106244	.0961664	.0961073	.0961376	.1736255	.1673328	.1804132	.1615929	.187642	0	294.7371	4955.571	5895.865	7858.082	6075.816	12511.73	12511.73
¹Ì¼öÁø	41590	0	0	.0260331	.0753639	.0183325	.0150013	.0053495	.0422505	.0432756	.0436361	.0432843	.0798869	.077643	.0823525	.0756403	.0850204	0	122.0896	2407.062	2298.156	3395.311	2543.253	5461.423	5461.423
¼öÁø	41590	0	0	.0375341	.1128732	.024492	.0232222	.0061338	.0612011	.0579976	.0583274	.0582382	.1087966	.1054254	.1124542	.1023687	.116371	0	182.8546	3215.802	3557.572	4896.785	3643.394	7852.789	7852.789
¹Ì¼öÁø	41610	0	0	.0441164	.1381348	.0305802	.0260467	.0097685	.0955911	.0940066	.0953023	.0941335	.1589001	.1536739	.1645996	.1489706	.1707248	0	223.7784	4015.183	3990.281	5619.328	5504.122	10137.72	10137.72
¼öÁø	41610	0	0	.0652226	.2175375	.0465596	.0385342	.0132299	.1387095	.1340699	.1360768	.1340699	.2036212	.19473	.213179	.1866006	.2233178	0	352.4107	6113.28	5903.319	8949.038	6862.89	14650.37	14650.37
¹Ì¼öÁø	41630	0	0	.0556249	.165191	.0414812	.0337615	.0031264	.1251835	.0985434	.0985071	.0985313	.1801874	.1745235	.1863524	.1694108	.1929704	0	267.6093	5446.484	5172.157	7313.265	5823.909	11976.94	11976.94
¼öÁø	41630	0	0	.0925894	.3099037	.0762671	.0571234	.0196415	.1807985	.1627533	.1660747	.1627533	.3201814	.3115417	.3295663	.3037107	.3396346	0	502.0439	10013.87	8751.13	14210.37	9784.189	22584.03	22584.03
¹Ì¼öÁø	41650	0	0	.0634994	.1779088	.0492583	.0401561	.0141388	.1357985	.1140798	.1150103	.1140798	.1802691	.1723748	.1887159	.165112	.1976443	0	288.2123	6467.621	6151.797	9130.067	6365.382	14180.12	14180.12
¼öÁø	41650	0	0	.0972916	.2572988	.0828484	.0629569	.0096755	.2158852	.1796051	.1808887	.179682	.2748576	.2622769	.2882489	.2506291	.3023433	0	416.824	10878	9644.813	14445.92	11114.01	23367.81	23367.81
¹Ì¼öÁø	41670	0	0	.0782218	.2804413	.0741355	.0546232	.0256842	.1661712	.1426143	.1454289	.1438165	.2480097	.2367736	.2598712	.2262561	.2722764	0	454.3149	9733.997	8368.118	12675.93	8392.972	19824.75	19824.75
¼öÁø	41670	0	0	.1867603	.6329641	.1165512	.1531215	.0178571	.3150522	.2466849	.2462968	.2466849	.3184323	.2938324	.3436621	.2700344	.3693928	0	1025.402	15303.17	23457.76	28707.22	21240.82	44238.8	44238.8
¹Ì¼öÁø	41730	0	0	1	3.5	0	0	0	2.5	0	0	0	2.125	2	2.25	1.875	2.375	0	5670	0	0	0	122694.5	128364.5	128364.5
¼öÁø	41730
¹Ì¼öÁø	41800	0	0	.1077496	.408709	.1192675	.0642063	0	.1619748	.1772157	.1772157	.1772157	.2362227	.2227593	.2504535	.2102106	.2653281	0	662.1086	15659.83	9836.213	19197.86	13161.98	30673.68	30673.68
¼öÁø	41800	0	0	.1546207	.4762278	.1238534	.0646152	.1640334	.2486543	.1954906	.2497835	.2493425	.558031	.5489031	.5679546	.5406111	.5786328	0	771.489	16261.95	9898.862	20321.38	15547.76	31894.82	31894.82
¹Ì¼öÁø	41820	0	0	.15362	.4984126	.1589952	.066612	.0375394	.3059402	.2935774	.3027001	.2935774	.3651725	.3372346	.3937514	.3101108	.4228412	0	807.4285	20876.07	10204.76	24576.3	16981.14	40646.5	40646.5
¼öÁø	41820	0	0	.2593672	.7767344	.1401867	.1660988	0	.5357143	.3836093	.3836093	.3836093	.580546	.5312673	.6303527	.4826784	.6805717	0	1258.31	18406.51	25445.84	29534.07	29849.23	50350.49	50350.49
¹Ì¼öÁø	41830	0	0	.0685988	.2113875	.0544499	.0433178	.0032051	.1035972	.1125835	.1134025	.1134025	.2280071	.2218525	.2346902	.2162714	.2418579	0	342.4477	7149.27	6636.153	10528.77	6399.998	15913.88	15913.88
¼öÁø	41830	0	0	.1182997	.3850138	.0749111	.0593563	0	.2097868	.1513295	.1513295	.1513295	.3890423	.3799407	.3988577	.3716055	.4093355	0	623.7223	9835.827	9093.21	14196.64	11191.58	23544.9	23544.9
¹Ì¼öÁø	42110	0	0	.04959	.1998228	.0429496	.0252309	.0170171	.085492	.0744953	.0760784	.0759335	.1396269	.1355466	.144072	.131865	.1488494	0	323.7129	5639.288	3865.293	6791.047	6588.259	12513.17	12513.17
¼öÁø	42110	0	0	.0737149	.2660906	.0527783	.0458493	.006135	.1034421	.0921528	.0922326	.0921528	.2426841	.2396566	.2460923	.2370245	.2498657	0	431.0668	6929.79	7023.979	9884.603	9504.556	18103.27	18103.27
¹Ì¼öÁø	42130	0	0	.0361491	.1349249	.0314402	.0216866	.0074298	.0772305	.0758945	.076591	.0758694	.1077103	.1025901	.1131827	.0978774	.1189585	0	218.5783	4128.103	3322.318	5451.434	5372.506	10118.15	10118.15
¼öÁø	42130	0	0	.0534803	.208352	.0398125	.0309379	.0103138	.0882716	.1116165	.1122049	.1115944	.1444425	.1373522	.1520827	.1309013	.1601944	0	337.5302	5227.377	4739.596	7036.371	7477.954	13365.59	13365.59
¹Ì¼öÁø	42150	0	0	.0535313	.2073413	.0554128	.0254882	.0087248	.0976703	.094355	.0948023	.0944806	.1614312	.1557949	.1675322	.1506755	.1740492	0	335.8929	7275.703	3904.709	7995.964	6752.587	13805.53	13805.53
¼öÁø	42150	0	0	.0741949	.3097036	.072066	.0479367	.0137174	.1212481	.1339845	.1344705	.1339845	.2418212	.2358076	.2485001	.2305114	.2557923	0	501.7198	9462.271	7343.753	12373.76	9409.982	20307.48	20307.48
¹Ì¼öÁø	42170	0	0	.0775709	.2274578	.0719435	.0467621	.0065789	.1519376	.1508738	.1508544	.1508738	.2207204	.2104413	.2316691	.2009347	.2431971	0	368.4816	9446.186	7163.819	12026.97	8241.757	18674.75	18674.75
¼öÁø	42170	0	0	.1363611	.5104862	.1437678	.0832951	0	.2973633	.2361007	.2361007	.2361007	.3522891	.3365225	.3691615	.322024	.386995	0	826.9877	18876.71	12760.56	21192.41	17699.94	35620.78	35620.78
¹Ì¼öÁø	42190	0	0	.0781245	.329701	.083753	.0659717	.0106573	.1426752	.2034417	.2060718	.2034417	.2149428	.2004319	.2303922	.1870777	.2466036	0	534.1157	10996.77	10106.66	15609.56	10240.3	24249.41	24249.41
¼öÁø	42190	0	0	.163739	.5575427	.2040299	.1396049	0	.3413493	.357534	.357534	.357534	.3450571	.3133665	.3776281	.2828522	.4108701	0	903.2192	26789.12	21387.04	30337.18	19786.15	46883.99	46883.99
¹Ì¼öÁø	42210	0	0	.091684	.3193093	.0600963	.0540163	.0239521	.1640889	.1122356	.1140607	.1140607	.2720853	.2647488	.2799239	.2579573	.2882238	0	517.281	7890.642	8275.139	11429.99	9026.168	18132.68	18132.68
¼öÁø	42210	0	0	.1505265	.4350883	.1035753	.0667984	0	.191673	.2689643	.2689643	.2689643	.2598091	.2360137	.2844729	.2133775	.3097978	0	704.843	13599.44	10233.31	16332.48	14263.73	27761.66	27761.66
¹Ì¼öÁø	42230	0	0	.1015132	.4261055	.154857	.0707364	.0077519	.2206942	.2402847	.2401049	.2402847	.3530928	.3394719	.3679502	.3272416	.3839003	0	690.2908	20332.72	10836.61	23882.66	18543.17	41163.52	41163.52
¼öÁø	42230	0	0	.1562949	.5058974	.1649635	.0834519	0	.269582	.3678971	.3678971	.3678971	.3468699	.3104861	.383853	.2749396	.4212776	0	819.5538	21659.7	12784.59	23816.42	19968.9	41990.22	41990.22
¹Ì¼öÁø	42720	0	0	.1074671	.4349099	.0838175	.0647335	.013986	.2195864	.1963066	.1961275	.1963066	.3007057	.2890896	.3134308	.2787213	.3271356	0	704.554	11005.24	9916.985	14643.05	14894.77	26516.83	26516.83
¼öÁø	42720	0	0	.194543	.6931865	.1353935	.1126385	.0392157	.3156315	.2867576	.2864893	.2867576	.5731599	.556713	.5909733	.5417569	.6100332	0	1122.962	17777.17	17255.88	28697.13	23548.87	50110.95	50110.95
¹Ì¼öÁø	42730	0	0	.1613978	.517788	.1226242	.0938196	.0197757	.3164652	.354079	.3570201	.354079	.4070552	.3791371	.4362169	.352758	.4663889	0	838.8165	16100.56	14372.87	21452.77	17865.82	36476.07	36476.07
¼öÁø	42730	0	0	.2090089	.9234725	.1874505	.1262272	0	.4131938	.6821563	.6821563	.6821563	.7992682	.7518511	.8498577	.7082437	.9030864	0	1496.026	24612.25	19337.63	29520.51	42064.55	62677.16	62677.16
¹Ì¼öÁø	42750	0	0	.1323736	.3212669	.0772085	.0698916	.0196078	.1640858	.1724918	.172558	.1724918	.189783	.1752533	.204957	.1615417	.2206424	0	520.4523	10137.47	10707.18	14674.63	11291.09	23277.05	23277.05
¼öÁø	42750	0	0	.2118115	.730272	.1986327	.1398536	0	.3467785	.1835999	.1835999	.1835999	.7060629	.692883	.7197958	.6802883	.7340508	0	1183.041	26080.48	21425.15	32012.15	29550.96	56833.21	56833.21
¹Ì¼öÁø	42760	0	0	.1044952	.5268717	.133191	.0455938	.0158133	.246685	.2250474	.2249708	.2250474	.3110926	.2936753	.3295077	.2774439	.3487628	0	853.5322	17487.98	6984.838	20275.3	19676.07	38494.24	38494.24
¼öÁø	42760	0	0	.1859748	.6802021	.1820309	.0861464	.0754717	.2685972	.3898513	.391883	.391883	.3652822	.3295948	.401872	.295137	.4391385	0	1101.927	23900.66	13197.37	27900.93	27632.45	51106.14	51106.14
¹Ì¼öÁø	42770	0	0	.1810096	1.01768	.2167408	.1045648	.0208333	.3682409	.4665111	.4654112	.4654112	.616192	.5935376	.6412714	.5735953	.6685026	0	1648.642	28458.07	16019.02	34081.9	40631.54	72155.01	72155.01
¼öÁø	42770	0	0	.2582211	.9819649	.1594802	.1399678	0	.3266793	.5169411	.5169411	.5169411	.3969287	.3531315	.4419197	.3110326	.4877741	0	1590.783	20939.75	21442.65	29270.79	22742.27	45917.27	45917.27
¹Ì¼öÁø	42780	0	0	.1112809	.3702918	.100658	.0617973	.0097865	.1292446	.0938331	.0941561	.0938331	.2273657	.2217476	.2334068	.2165856	.2398391	0	599.8727	13216.4	9467.159	16884.46	12813.48	27649.8	27649.8
¼öÁø	42780	0	0	.1307281	.3194072	.0867173	.0610957	.0217391	.2089964	.087574	.1020865	.087574	.2770507	.2653313	.288994	.2538669	.3011346	0	517.4397	11385.98	9359.673	13550.18	13575.23	23413.31	23413.31
¹Ì¼öÁø	42790	0	0	.1328969	.6862503	.1589076	.0703999	.0394737	.2239781	.2317384	.2331832	.2317384	.562732	.5511546	.575237	.5405642	.5886104	0	1111.726	20864.56	10785.05	21812.29	28782.96	48056.09	48056.09
¼öÁø	42790	0	0	.1603129	.7385036	.1533386	.0480458	0	.1815962	.2321545	.2321545	.2321545	.6910413	.6833163	.6998034	.6766642	.7095642	0	1196.376	20133.36	7360.479	21606.14	23197.38	44035.73	44035.73
¹Ì¼öÁø	42800	0	0	.2033523	.5881441	.1481701	.0999147	.4594595	.3668337	.3497886	.554292	.4094394	.8436309	.8395807	.8492481	.8371201	.8564013	0	952.7935	19454.74	15306.64	24671.82	19339.67	39480.2	39480.2
¼öÁø	42800	0	0	.2715388	.7595613	.1632993	.1227463	0	.4528429	.4203174	.4203174	.4203174	1.008167	.9852052	1.033311	.9645811	1.060481	0	1230.489	21441.2	18804.37	24469.82	23249.71	42851.28	42851.28
¹Ì¼öÁø	42810	0	0	.1703399	.6175788	.1240681	.09012	.5285478	.2646184	.2332847	.5579528	.3738326	.817784	.8143108	.8221503	.8117424	.8273956	0	1000.478	16290.14	13806.12	22148.03	17910.06	37526.75	37526.75
¼öÁø	42810	0	0	.2845867	.7295832	.1983001	.0853913	0	.6708204	.4699291	.4699291	.4699291	.6313675	.5826663	.6810532	.535218	.7315223	0	1181.925	26036.8	13081.68	24870.94	29707.94	50138.44	50138.44
¹Ì¼öÁø	42820	0	0	.1376514	.8759459	.192421	.0996216	.0403599	.3628605	.2293964	.2309295	.2292028	.3368244	.3114083	.3627343	.2866173	.3890393	0	1419.032	25264.88	15261.73	28452.46	18484.86	45440.8	45440.8
¼öÁø	42820	0	0	.1890939	1.088029	.1980391	.0891167	.0416667	.3670352	.2735475	.2800861	.2735475	.6196729	.6009667	.6397766	.5837923	.6611502	0	1762.606	26002.54	13652.41	25626.28	26411.5	50590.93	50590.93
¹Ì¼öÁø	42830	0	0	.1711766	.5159636	.1505346	.0876433	.0377358	.4962962	.3606421	.3598439	.3606421	.546776	.5120158	.5825277	.4784629	.619099	0	835.8611	19765.2	13426.7	23598.58	18013.97	38074.04	38074.04
¼öÁø	42830	0	0	.265691	.9392179	.2019139	.1591397	.0384615	.8044257	.3388983	.3415939	.3415939	.7205122	.6717424	.7697798	.6235871	.8194553	0	1521.533	26511.3	24379.72	36866.13	35241.85	67992.91	67992.91
¹Ì¼öÁø	43111	0	0	.0495107	.1557641	.040213	.0287126	.0110684	.0985987	.0864951	.0869493	.0864902	.1797318	.174838	.1850189	.1703715	.1906667	0	252.3379	5279.97	4398.69	6984.324	5358.573	11263.63	11263.63
¼öÁø	43111	0	0	.0742154	.2130323	.0519292	.0607554	.0102937	.1462209	.140209	.1408902	.1401178	.2378563	.2294149	.2470028	.221759	.256779	0	345.1123	6818.303	9307.547	10828.37	7580.064	15942.04	15942.04
¹Ì¼öÁø	43113	0	0	.0400424	.1196635	.0274308	.0237927	.01094	.084963	.0803096	.0813369	.0803669	.1355269	.1303631	.1410574	.1256111	.146913	0	193.8549	3601.66	3644.975	5207.494	3941.971	8097.375	8097.375
¼öÁø	43113	0	0	.0689579	.2018809	.0422044	.0370483	.0098516	.1141671	.1222131	.1230512	.1225766	.2080633	.2013585	.2153432	.195288	.2231418	0	327.047	5541.438	5675.69	8039.309	7173.592	13292.21	13292.21
¹Ì¼öÁø	43130	0	0	.0523596	.1579004	.0393815	.0344759	.013306	.0929863	.0990308	.1000094	.0989935	.1575199	.1516957	.1638386	.1464251	.1705969	0	255.7987	5170.795	5281.601	7511.875	5499.67	11850.05	11850.05
¼öÁø	43130	0	0	.0839469	.2733411	.057688	.0567518	.0243709	.1701498	.1374493	.1378424	.1374522	.2163446	.2050884	.2281592	.1944876	.24045	0	442.8126	7574.441	8694.209	11016.24	7874.115	17082.71	17082.71
¹Ì¼öÁø	43150	0	0	.0547882	.198843	.0548708	.0351868	.0235503	.1166705	.0920366	.0948053	.0924039	.1542888	.1464067	.1625542	.1389731	.1711473	0	322.1256	7204.542	5390.508	8924.737	6778.702	14437.19	14437.19
¼öÁø	43150	0	0	.1054872	.3902438	.0890249	.0577317	.0070423	.1984216	.203192	.2029642	.203192	.2838446	.2705088	.298179	.2583262	.313375	0	632.1949	11688.97	8844.329	15611.53	12749.89	26312.94	26312.94
¹Ì¼öÁø	43710	0	0	.1043688	.343342	.0938803	.0578314	.0530945	.2197688	.1987885	.2146281	.2019703	.3873527	.3772133	.398393	.3680493	.4102615	0	556.2141	12326.49	8859.592	15531.04	10547.35	24687.67	24687.67
¼öÁø	43710	0	0	.2019893	.4949262	.1380927	.08994	.0784314	.2473699	.5012249	.502512	.5012249	.425492	.3777625	.4741011	.3312928	.5233446	0	801.7805	18131.57	13778.53	20954.75	20002.89	35993.34	35993.34
¹Ì¼öÁø	43720	0	0	.1718835	.4484848	.1121894	.1049728	0	.2859853	.2184342	.2184342	.2184342	.2748905	.2532464	.297027	.2322321	.3195534	0	726.5455	14730.47	16081.51	22612.21	15521.8	31779.36	31779.36
¼öÁø	43720	0	0	.3480102	.9333333	.3	.1632993	0	.5044249	.802773	.802773	.802773	.656127	.575384	.7380832	.4964457	.8208886	0	1512	39390	25016.96	40509.59	25131.12	59776.45	59776.45
¹Ì¼öÁø	43730	0	0	.1152089	.3593122	.0788795	.0599507	.0129239	.1966769	.2466071	.2507131	.2466071	.3217851	.3071873	.3376784	.2940779	.354693	0	582.0857	10356.88	9184.265	13162.42	16181.09	26770.86	26770.86
¼öÁø	43730	0	0	.2159356	.7292221	.1536598	.1360712	0	.4710941	.3546627	.3546627	.3546627	.5057423	.4737047	.5387018	.4427892	.5724239	0	1181.34	20175.54	20845.7	29332.37	32810.75	53261.34	53261.34
¹Ì¼öÁø	43740	0	0	.1475916	.5424277	.1458021	.0872227	.0237622	.322848	.3173707	.3159786	.3173707	.5161719	.4902812	.5434077	.4659595	.5717961	0	878.7328	19143.82	13362.26	22915.28	15803.19	36250.7	36250.7
¼öÁø	43740	0	0	.2748209	1.194349	.3895885	.2531573	0	.4746669	.5084615	.5084615	.5084615	.6749758	.6145418	.7362009	.5551571	.7980348	0	1934.846	51152.98	38782.93	57975.37	28684.55	80168.14	80168.14
¹Ì¼öÁø	43745	0	0	.1270543	.3843283	.0794598	.0846309	.0260665	.2885072	.1869486	.1880255	.1870343	.4383081	.427046	.4503168	.4165909	.4630138	0	622.6119	10433.07	12965.2	17096.45	12190.16	26155.46	26155.46
¼öÁø	43745	0	0	.2171733	.6387544	.1662769	.105064	0	.2723138	.4646022	.4646022	.4646022	.5822856	.5448132	.6213752	.5093145	.6617951	0	1034.782	21832.16	16095.49	24423.36	24552.43	43874.53	43874.53
¹Ì¼öÁø	43750	0	0	.113206	.3092371	.0657358	.0868424	.0116389	.2409862	.2131527	.2154289	.2131527	.4278388	.4166881	.4398669	.4064869	.4527023	0	500.9641	8631.113	13304	15217.47	9808.567	20856.8	20856.8
¼öÁø	43750	0	0	.2514449	.4707953	.1238607	.1336475	.0625	.3856028	.2494323	.2524452	.2494323	.3385917	.3159727	.3619069	.2942102	.3857918	0	762.6884	16262.92	20474.39	27309	12763.22	33481.57	33481.57
¹Ì¼öÁø	43760	0	0	.1843675	.6694524	.1886937	.1072123	0	.3571846	.3988637	.3988637	.3988637	.3898219	.3545398	.4262653	.3208021	.4635961	0	1084.513	24775.49	16424.6	30759.48	19694.57	47892.59	47892.59
¼öÁø	43760	0	0	.3820427	.7813153	.3367673	.0769231	0	.895419	.7477778	.7477778	.7477778	.9983134	.9108595	1.08739	.825543	1.17772	0	1265.731	44217.55	11784.38	48086.08	45393.56	88929.81	88929.81
¹Ì¼öÁø	43770	0	0	.0890073	.2806734	.0978301	.0611164	.0139299	.2399257	.1799961	.1802857	.1799961	.3183635	.3059333	.3315729	.2943811	.3454721	0	454.6909	12845.09	9362.844	16859.83	10991.06	26149.2	26149.2
¼öÁø	43770	0	0	.2017069	.6098761	.1190063	.1905917	.0454545	.3372246	.4392101	.4380051	.4380051	.3990009	.3595563	.4396037	.3216959	.4810712	0	987.9993	15625.53	29198.08	34739.97	27930.48	54863.99	54863.99
¹Ì¼öÁø	43800	0	0	.1443773	.518232	.1027043	.0766032	0	.3123622	.2339469	.2339469	.2339469	.460992	.4458541	.4771113	.4318006	.4941157	0	839.5359	13485.08	11735.38	18904.62	16905.71	33521.11	33521.11
¼öÁø	43800	0	0	.3075544	1.267506	.2003084	.12924	0	.51131	.5315056	.5315056	.5315056	.5531844	.5011027	.606387	.4505302	.6604393	0	2053.36	26300.49	19799.18	37484.56	36183.16	71329.19	71329.19
¹Ì¼öÁø	44130	0	0	.6009252	1.108051	.2108185	0	0	1.282359	1.36626	1.36626	1.36626	2.825774	2.822135	2.839797	2.828918	2.864049	0	1795.043	27680.47	0	27680.47	25614.15	47207.84	47207.84
¼öÁø	44130
¹Ì¼öÁø	44131	0	0	.0493754	.1318088	.0336701	.0286645	.0088759	.1011989	.1000543	.1011354	.1003135	.1746315	.1691647	.1805814	.1642292	.1869682	0	213.5302	4420.887	4391.31	6244.666	4001.841	9251.905	9251.905
¼öÁø	44131	0	0	.0684402	.2029342	.0341956	.0455102	.0165193	.1510796	.1452674	.145691	.1454389	.2386931	.2313562	.2467747	.2248368	.2555303	0	328.7535	4489.886	6972.02	8602.006	6432.952	12910.09	12910.09
¹Ì¼öÁø	44133	0	0	.0427055	.1231086	.0247417	.0287533	.0092869	.0931926	.0928624	.0934667	.0928517	.1494359	.1446399	.1546965	.1403563	.1603761	0	199.4359	3248.587	4404.924	5551.727	3288.767	7790.326	7790.326
¼öÁø	44133	0	0	.0528085	.170704	.035821	.0314785	.0057464	.1235619	.1125392	.1131131	.1126793	.1860877	.1795285	.1931987	.1735839	.2008031	0	276.5404	4703.297	4822.411	6910.259	4229.396	10108.23	10108.23
¹Ì¼öÁø	44150	0	0	.0917519	.2779305	.0736755	.0565607	.0183273	.1763991	.1907527	.1947155	.1907527	.3027558	.2930683	.3135275	.2845758	.3252758	0	450.2474	9673.599	8664.933	12284.56	11628.63	21550.29	21550.29
¼öÁø	44150	0	0	.1441737	.4281938	.1228679	.1019028	.0120482	.2158693	.1353453	.1353715	.1353715	.3050309	.2966234	.3140883	.2889224	.3237408	0	693.674	16132.56	15611.2	22875.06	14711.05	33750.74	33750.74
¹Ì¼öÁø	44180	0	0	.089918	.3261689	.0578102	.0582589	.0312403	.1890187	.1389325	.1461145	.1399745	.2247085	.2124227	.2374828	.200715	.2506707	0	528.3936	7590.474	8925.088	10915.24	11794.14	19005.4	19005.4
¼öÁø	44180	0	0	.2071666	.7619138	.1494787	.1080904	0	.4677681	.3251016	.3251016	.3251016	.4783823	.4483845	.5096493	.4199277	.5419657	0	1234.3	19626.56	16559.13	26023.19	24680.18	44947.36	44947.36
¹Ì¼öÁø	44200	0	0	.0416573	.135024	.030661	.0239865	.0085291	.0888768	.0959622	.0964747	.0959907	.1478209	.1429085	.1532404	.1385572	.1591154	0	218.7389	4025.794	3674.656	5564.131	3782.986	8605.481	8605.481
¼öÁø	44200	0	0	.0683291	.2044727	.0376915	.0417976	.0078969	.1267269	.1454773	.1454024	.1454773	.1992531	.1909843	.2082868	.1835838	.2179903	0	331.2457	4948.894	6403.275	8100.4	5490.02	12150.7	12150.7
¹Ì¼öÁø	44210	0	0	.0654142	.1949299	.0466371	.0353025	.0155311	.1164156	.0595196	.0613311	.0595196	.1373897	.1306431	.1443431	.1241371	.1514748	0	315.7864	6123.451	5408.24	8621.351	5831.452	13059.45	13059.45
¼öÁø	44210	0	0	.1226468	.3291464	.0600999	.0625866	.0330578	.1606653	.1275113	.1307554	.1307554	.1886887	.1770605	.2008041	.166022	.2133238	0	533.2171	7891.122	9588.079	12211.38	10238.75	18920.18	18920.18
¹Ì¼öÁø	44230	0	0	.0677985	.2832563	.0598694	.0464054	.0115908	.1218596	.0668638	.0695944	.0683265	.3031484	.3003471	.3061938	.2977966	.3094759	0	458.8752	7860.847	7109.168	10723.73	9472.784	18517.33	18517.33
¼öÁø	44230	0	0	.1224603	.4305288	.0881054	.063169	0	.2039288	.1596235	.1596235	.1596235	.3823289	.3717087	.3935373	.3617284	.405285	0	697.4566	11568.23	9677.302	16456.68	13289.21	26838.61	26838.61
¹Ì¼öÁø	44250	0	0	.1156021	.4009843	.0966531	.0670425	.0088496	.1695579	.2261002	.2259208	.2259208	.2954234	.2738066	.3173678	.2526016	.3395763	0	649.5945	12690.55	10270.72	17545.16	14706.38	29866.11	29866.11
¼öÁø	44250	0	0	.1698883	.4512585	.0878265	.1126492	.0151515	.1793244	.1526415	.1527687	.1527687	.3150682	.3057768	.3249443	.2971252	.3353536	0	731.0388	11531.62	17257.52	21101.96	16870.01	34017.68	34017.68
¹Ì¼öÁø	44270	0	0	.0539205	.154744	.0434462	.0357872	.0121149	.1109461	.1043277	.1051745	.1047859	.1442972	.1367231	.1523325	.1296912	.1607599	0	250.6853	5704.483	5482.489	7941.83	4918.403	11996.26	11996.26
¼öÁø	44270	0	0	.0876692	.2745143	.055796	.0466702	.0117438	.1386536	.1626342	.162504	.1626342	.2389486	.2286451	.2500345	.2192341	.2618033	0	444.7133	7326.013	7149.732	10044.49	7620.207	15645.35	15645.35
¹Ì¼öÁø	44710	0	0	.1354291	.4305149	.1219986	.0648936	.0480881	.3268958	.4604209	.4767559	.4656659	.5286402	.4947399	.5642149	.4628817	.6011666	0	697.4341	16018.42	9941.509	19666.6	18100.91	35514.59	35514.59
¼öÁø	44710	0	0	.3182168	1.452966	.2893407	.2560442	.1052632	.5254379	.6414914	.671955	.6414914	1.007776	.9557846	1.060876	.9050936	1.114926	0	2353.805	37990.44	39225.2	53576.59	35851.14	85423.5	85423.5
¼öÁø	44730	0	0	1	1.5	0	.5	0	.5	0	0	0	.4250002	.3999996	.4499998	.375	.4750004	0	2430	0	76598.5	76598.5	26190	47978.5	47978.5
¹Ì¼öÁø	44760	0	0	.1204565	.411889	.1152464	.0770485	.0500198	.2650536	.238501	.2412402	.2410618	.50836	.5007038	.5171503	.4942342	.5270179	0	667.2603	15131.85	11803.59	19406.4	17592.44	34587.83	34587.83
¼öÁø	44760	0	0	.1832027	.7560991	.2432223	.1902811	0	.3711843	.4780228	.4780228	.4780228	.9343752	.9225394	.9484943	.9130755	.9647962	0	1224.88	31935.09	29150.49	41044.34	39880.62	75237.45	75237.45
¹Ì¼öÁø	44770	0	0	.1341177	.6075971	.1167597	.0622447	.042524	.2316746	.2205213	.2297457	.2205213	.5927776	.584016	.6024378	.5761939	.6129541	0	984.3073	15330.55	9535.708	17323.29	20343.01	35602.65	35602.65
¼öÁø	44770	0	0	.2813154	.7636884	.1223355	.1768969	.0952381	.3992624	.5283355	.5296214	.5296214	1.49278	1.488069	1.499506	1.485393	1.508221	0	1237.175	16062.66	27100.08	27315.19	23889.47	40419.6	40419.6
¹Ì¼öÁø	44790	0	0	.1582248	.3444035	.0953595	.0650719	0	.3247988	.2164613	.2164613	.2164613	.2913269	.2699155	.3132556	.2491547	.3356002	0	557.9337	12520.7	9968.813	15640.52	18889	29476.1	29476.1
¼öÁø	44790	0	0	.2216202	.5318832	.152218	.0857523	0	.4583219	.2691181	.2691181	.2691181	.455571	.4213386	.4903268	.3877682	.5255022	0	861.6508	19986.22	13136.99	24350.78	24202.59	46118.95	46118.95
¹Ì¼öÁø	44800	0	0	.0790649	.3433741	.0697159	.0486619	.0127684	.1722454	.1483435	.1479989	.1482664	.2063832	.1957349	.2177422	.1859193	.2297063	0	556.2661	9153.697	7454.865	12091.96	10368.59	20839.25	20839.25
¼öÁø	44800	0	0	.152148	.4211014	.1088253	.0883358	0	.3212532	.2641208	.2641208	.2641208	.404406	.3820109	.4277671	.3607618	.4519444	0	682.1842	14288.77	13532.78	20756.15	13005.7	30690.23	30690.23
¹Ì¼öÁø	44810	0	0	.1111548	.304462	.0765914	.0537396	.0201481	.2290174	.2502602	.2526544	.2509886	.3202093	.3065587	.3351697	.2944002	.3512726	0	493.2285	10056.45	8232.74	12876.73	8251.215	19186.05	19186.05
¼öÁø	44810	0	0	.21477	.7293532	.1202671	.1196902	.0614146	.2891392	.6032026	.6297524	.6032026	.4669646	.4108212	.5239052	.355852	.5814085	0	1181.552	15791.07	18336.19	21744.32	24510.34	38210.25	38210.25
¹Ì¼öÁø	44825	0	0	.1014779	.3018142	.0741815	.05	.0123815	.1901664	.2031566	.2070851	.2031566	.2146359	.1955206	.2342535	.17707	.2542569	0	488.9389	9740.034	7659.85	12693.78	12606.06	22467.16	22467.16
¼öÁø	44825	0	0	.1491203	.524515	.1702907	.0793651	0	.408691	.2910968	.2910968	.2910968	.5496562	.5329065	.5679331	.5178323	.5875949	0	849.7144	22359.17	12158.49	25030.16	19821.34	42233.51	42233.51
¹Ì¼öÁø	45111	0	0	.0369673	.1406187	.0266084	.0229122	.0038773	.0793655	.0753719	.0756016	.0754129	.1215976	.1172768	.1263035	.113385	.1313531	0	227.8023	3493.684	3510.077	5117.292	5647.967	9523.939	9523.939
¼öÁø	45111	0	0	.0621138	.2235809	.043375	.0372573	.0084758	.1283145	.1247768	.1248303	.1247401	.2218997	.2151649	.2292874	.2091457	.2372667	0	362.2011	5695.141	5707.709	8697.191	8551.42	15816.09	15816.09
¹Ì¼öÁø	45113	0	0	.0431949	.1489621	.0272788	.0235129	.0070805	.0855936	.0768698	.0769532	.0769216	.1371288	.1324994	.1421401	.1282931	.1474943	0	241.3185	3581.712	3602.111	5098.879	6340.489	9909.28	9909.28
¼öÁø	45113	0	0	.0677544	.2569304	.0437433	.0348342	.0037864	.1273937	.1160288	.1159493	.1160288	.2140044	.2071012	.2214641	.2008121	.2294262	0	416.2273	5743.5	5336.502	7721.85	9549.334	15342.45	15342.45
¹Ì¼öÁø	45130	0	0	.038467	.1376391	.030026	.022952	.0072744	.0777087	.0746105	.0755592	.0746105	.1440022	.1398169	.1485218	.1359968	.1533462	0	222.9754	3942.413	3516.177	5244.55	5464.465	9638.91	9638.91
¼öÁø	45130	0	0	.0699441	.2727233	.0478376	.0461889	.0099973	.109255	.1293437	.1304312	.1293437	.1961567	.1880532	.2048742	.1806464	.2141308	0	441.8118	6281.077	7075.999	9727.38	12637.62	19142.3	19142.3
¹Ì¼öÁø	45140	0	0	.0386979	.1779587	.0284772	.0258561	.010294	.0796818	.0578741	.0592731	.057955	.1202059	.11662	.1240672	.1133356	.128179	0	288.2931	3739.063	3961.075	5648.703	6152.036	10617.54	10617.54
¼öÁø	45140	0	0	.0862545	.2954173	.0513707	.0473716	.0046948	.1526996	.1437957	.1437125	.1437957	.2087229	.197142	.220833	.1861889	.2333898	0	478.576	6744.971	7257.193	10658.51	11753.69	19762.14	19762.14
¹Ì¼öÁø	45180	0	0	.0677209	.3249816	.055019	.0556484	.0073944	.1417728	.1283751	.1290493	.1283751	.2327662	.2242993	.2417874	.2164517	.2513031	0	526.4702	7223.999	8525.164	11573.12	8698.521	18509.54	18509.54
¼öÁø	45180	0	0	.134855	.521295	.0957807	.1172062	0	.199468	.3095318	.3095318	.3095318	.391689	.3713117	.4136592	.3528032	.4369818	0	844.4979	12576	17955.63	22580.75	16101.64	34716.48	34716.48
¹Ì¼öÁø	45190	0	0	.073182	.3955567	.0749039	.0456738	.0238423	.1832101	.1285482	.1324683	.1287175	.1980894	.1847901	.2117356	.1719184	.2256658	0	640.8019	9834.887	6997.085	12065.58	12751.24	22694.72	22694.72
¼öÁø	45190	0	0	.1077046	.5249072	.0883034	.0591949	.0483871	.1987922	.1570162	.1628871	.1628871	.2061551	.1905931	.2221331	.1755576	.2384434	0	850.3497	11594.24	9068.48	15463.02	15811.37	28512.43	28512.43
¹Ì¼öÁø	45210	0	0	.093501	.4613633	.0853558	.0565606	0	.1904381	.2172817	.2172817	.2172817	.2229726	.2017168	.2446614	.1810463	.2666776	0	747.4085	11207.21	8664.919	14939.28	17715.87	29516.46	29516.46
¼öÁø	45210	0	0	.2191013	.8148547	.1502014	.1194474	.0232558	.2538939	.4025787	.4011367	.4025787	.5319867	.5147194	.5517247	.5001786	.5736783	0	1320.065	19721.44	18298.99	25772.35	38235.88	51013.93	51013.93
¹Ì¼öÁø	45710	0	0	.073364	.2638313	.0497728	.0432723	.012735	.1426097	.1413814	.141739	.1413814	.2308665	.2230325	.2394721	.2160538	.248769	0	427.4066	6535.163	6629.191	9805.743	11025.77	18716.31	18716.31
¼öÁø	45710	0	0	.126552	.413896	.0762488	.0659909	.0092593	.2102842	.2572363	.2569169	.2572363	.3313445	.3126404	.3512435	.2953581	.3721456	0	670.5115	10011.47	10109.61	13767.36	15880.39	26247.96	26247.96
¹Ì¼öÁø	45720	0	0	.1813441	.5038306	.1513256	.1325216	0	.3943762	.5706512	.5706512	.5706512	.4649426	.4171761	.5141423	.3713957	.5644003	0	816.2056	19869.06	20301.92	26252.53	20608.3	42082.2	42082.2
¼öÁø	45720	0	0	.5654449	1.183791	0	.1428571	0	.1844278	.8451542	.8451542	.8451542	.5884228	.5060185	.6711247	.4240837	.7540252	0	1917.741	0	21885.29	21885.29	47974.18	48120.3	48120.3
¹Ì¼öÁø	45730	0	0	.1485803	.3744542	.1227859	.0960878	0	.2991567	.3306882	.3306882	.3306882	.3659019	.3317591	.4006735	.2984608	.4359232	0	606.6158	16121.79	14720.36	20639.33	21661.95	38471.42	38471.42
¼öÁø	45730	0	0	.2847221	.5941941	.1	.0553775	0	.3	.2524546	.2524546	.2524546	.3626766	.3406034	.3858273	.3198307	.4098727	0	962.5945	13130	8483.666	16870.06	23007.25	35575.95	35575.95
¹Ì¼öÁø	45740	0	0	.1160493	.4004786	.1109232	.0568627	.0186916	.3592258	.1623618	.1623618	.1623618	.3269023	.3050382	.3490591	.2835346	.3714562	0	648.7754	14564.21	8711.201	16671.05	17650.87	30825.9	30825.9
¼öÁø	45740	0	0	.121608	.8113434	.1245849	.0822761	.093609	.252669	.2449277	.2533546	.2448699	.3043413	.2797164	.3296664	.2559934	.3555419	0	1314.376	16357.99	12604.46	18970.23	23882.17	39203.46	39203.46
¹Ì¼öÁø	45750	0	0	.14834	.6471436	.115702	.082134	.0322156	.2812886	.28822	.2879305	.2882843	.320925	.2910521	.3513255	.2618873	.3821276	0	1048.373	15191.67	12582.68	22957.38	24049.11	44703.81	44703.81
¼öÁø	45750	0	0	.1829128	.6657795	.1847213	.0854669	.125	.3546878	.3091875	.3261074	.3261074	.5801463	.5547227	.606448	.5303034	.6335185	0	1078.563	24253.91	13093.28	26983.48	25074.36	48505.34	48505.34
¹Ì¼öÁø	45770	0	0	.1434211	.7818349	.1241347	.0880408	.025	.2636165	.3161152	.3151753	.3151753	.2663951	.2401477	.2935138	.2150903	.3212829	0	1266.573	16298.88	13487.59	21423.04	21442.43	39199.44	39199.44
¼öÁø	45770	0	0	.2180548	1.895761	.2543868	.1837248	0	.4873888	.5767195	.5767195	.5767195	.4952181	.4468519	.5451086	.4005623	.5961405	0	3071.132	33400.99	28146.08	47677.36	59472.83	103571.8	103571.8
¹Ì¼öÁø	45790	0	0	.1073401	.4374414	.0920153	.0703642	0	.2066703	.2507866	.2507866	.2507866	.3971598	.3850969	.4105964	.3745402	.4252762	0	708.6551	12081.61	10779.58	17295.19	17014.88	30835.11	30835.11
¼öÁø	45790	0	0	.1674695	.657049	.1501156	.1057223	0	.2648169	.4279142	.4279142	.4279142	.540795	.5191326	.5649431	.5002784	.5912721	0	1064.419	19710.18	16196.34	27962.04	23604.98	49583.34	49583.34
¹Ì¼öÁø	45800	0	0	.128492	.5363619	.0988219	.0755753	0	.214056	.1360713	.1360713	.1360713	.4834982	.4773802	.490128	.4717938	.4972489	0	868.9063	12975.32	11577.9	18227.13	18700.05	34115.86	34115.86
¼öÁø	45800	0	0	.2087278	.7854524	.125	.1099853	.03125	.3447109	.543444	.5443996	.5443996	.9201239	.9012697	.9418308	.8854502	.9661978	0	1272.433	16412.5	16849.42	21729.37	22655.39	38892.32	38892.32
¹Ì¼öÁø	46110	0	0	.0302575	.1147439	.0329272	.0194013	.0081318	.0727993	.0651077	.0658687	.0652342	.0808468	.0753413	.0865901	.0701296	.092527	0	185.8851	4323.344	2972.221	5202.557	4439.517	8892.045	8892.045
¼öÁø	46110	0	0	.0564846	.2508067	.0544748	.0377921	.0076487	.1142688	.1317218	.1324031	.1317218	.1438954	.1332579	.1550603	.1232843	.1666465	0	406.3068	7152.545	5789.637	9233.072	8856.897	16509.56	16509.56
¹Ì¼öÁø	46130	0	0	.0378272	.1334937	.0352169	.024912	.0063922	.0807168	.0636509	.0640581	.063635	.1107704	.1061031	.1157337	.1017728	.1209568	0	216.2598	4623.984	3816.443	6121.396	5647.826	10739.57	10739.57
¼öÁø	46130	0	0	.060374	.2524979	.0583278	.0476012	.0122875	.10125	.1137484	.1156793	.1137484	.1665876	.1584438	.1752742	.1509307	.1844268	0	409.0465	7658.443	7292.355	10623.8	9460.604	18199.8	18199.8
¹Ì¼öÁø	46150	0	0	.0519088	.1525941	.0412431	.0309348	.0137682	.1074927	.0913695	.0922145	.0913695	.1684873	.1631855	.1742344	.1583736	.1803843	0	247.2024	5415.216	4739.115	7133.583	5550.961	11497.76	11497.76
¼öÁø	46150	0	0	.069203	.1999727	.0441593	.046888	.0151144	.1148344	.1212231	.1219207	.1211595	.1985557	.1919175	.205846	.1860012	.2137218	0	323.9557	5798.121	7183.097	9510.052	6564.388	14349.48	14349.48
¹Ì¼öÁø	46170	0	0	.0847187	.274261	.0736205	.0534162	0	.2202532	.1775946	.1775946	.1775946	.2691612	.2575131	.281608	.2467767	.2947522	0	444.3027	9666.37	8183.203	13476.87	11142.82	22429.79	22429.79
¼öÁø	46170	0	0	.1244213	.4135652	.0576509	.1014255	.0111111	.2096606	.2640845	.2637297	.2637297	.3746885	.3610804	.3896889	.3490273	.4059271	0	669.9757	7569.56	15538.09	17817.99	15595.11	28048.03	28048.03
¹Ì¼öÁø	46230	0	0	.059344	.1962896	.0525777	.0388353	.009623	.1324267	.1169956	.1172591	.1172802	.16795	.1586009	.1777998	.149846	.1880715	0	317.9891	6903.448	5949.453	9506.82	6652.093	14948.58	14948.58
¼öÁø	46230	0	0	.0958822	.2435388	.0702122	.0517105	.0107801	.1815415	.2021249	.2027309	.2019839	.2685972	.2548251	.2832948	.242136	.298781	0	394.5329	9218.859	7921.891	12196.85	9207.622	19673.65	19673.65
¹Ì¼öÁø	46710	0	0	.1379212	.8714351	.1113157	.1241903	.0126582	.3643475	.327788	.3301795	.327788	.4395237	.4108986	.4693767	.3837762	.5002378	0	1411.725	14615.75	19025.58	24025.94	48894.47	63599.07	63599.07
¼öÁø	46710	0	0	.2075105	1.129684	.1714213	.1642867	0	.4935913	.4551818	.4551818	.4551818	.6083374	.5818045	.6372995	.5580472	.6683748	0	1830.088	22507.61	25168.24	38205.5	27070.06	60325.13	60325.13
¹Ì¼öÁø	46720	0	0	.1385568	.7112138	.1142365	.0718455	.0232558	.2466748	.2500056	.250031	.2500056	.2569848	.2346478	.2799856	.2131834	.3034994	0	1152.166	14999.25	11006.51	18250.11	18119.76	34350.4	34350.4
¼öÁø	46720	0	0	.1901589	1.08365	.197654	.0614146	.0512821	.6452224	.2315177	.2337489	.2315177	.5832599	.5444942	.6223334	.506107	.6616601	0	1755.513	25951.97	9408.537	27172.78	29932.48	55269.26	55269.26
¹Ì¼öÁø	46730	0	0	.1710526	.4818346	.1989135	.0753748	0	.3621577	.3047123	.3047123	.3047123	.3812067	.3491012	.4140637	.3179746	.4475065	0	780.5721	26117.35	11547.19	30357.37	20606.35	46199.94	46199.94
¼öÁø	46730	0	0	.1913853	.6856213	.1570807	.1114172	0	.2632686	.3361376	.3361376	.3361376	.7118273	.7024871	.7227134	.6947549	.7350764	0	1110.707	20624.69	17068.78	31383.4	27365.23	56686.46	56686.46
¹Ì¼öÁø	46770	0	0	.183638	.6924934	.2018501	.0780203	.1107046	.3769816	.4460597	.4499998	.4513055	.4657019	.4264108	.5061564	.3886359	.5475163	0	1121.839	26502.91	11952.48	31369.31	25515.65	51092.55	51092.55
¼öÁø	46770	0	0	.2763112	.732664	.1943718	.2154957	0	.6021247	.4314478	.4314478	.4314478	.960394	.9302981	.9922154	.9021004	1.025602	0	1186.916	25521.02	33013.3	35584.2	27312.3	54823.85	54823.85
¹Ì¼öÁø	46780	0	0	.2954684	.8714416	.2752035	.1176104	.0952381	.6457607	.2233531	.2352207	.2233531	.7174134	.686316	.7491053	.6558973	.7813191	0	1411.735	36134.22	18017.56	38170.53	38498.42	67450.11	67450.11
¼öÁø	46780	0	0	.4364358	1.847963	.2857143	.2973809	0	.6116778	.5714286	.5714286	.5714286	.9060547	.8585704	.9561474	.81415	1.008459	0	2993.699	37514.29	45557.86	48868.79	55401.33	91434	91434
¹Ì¼öÁø	46790	0	0	.1295145	.3284784	.0690675	.0791575	0	.2322365	.1827088	.1827088	.1827088	.4276812	.4190019	.4372425	.4112605	.4476293	0	532.1349	9068.563	12126.69	15707.45	13285.83	25374.05	25374.05
¼öÁø	46790	0	0	.1884531	.5567978	.0972556	.1024681	0	.5173665	.2615562	.2615562	.2615562	.6715405	.6530676	.6914303	.6361352	.7126184	0	902.0125	12769.66	15697.8	23530.3	22425.72	38169.54	38169.54
¹Ì¼öÁø	46800	0	0	.1192058	.5301821	.1730328	.083854	.0346194	.3422953	.3021264	.3111111	.3021264	.3726371	.3407592	.4050438	.3095737	.437862	0	858.895	22719.21	12846.18	25966.65	18791.21	42925.62	42925.62
¼öÁø	46800	0	0	.3293649	1.243127	.2861015	.1748485	0	.624926	.9442027	.9442027	.9442027	.8333204	.7770628	.8949895	.7274723	.961028	0	2013.866	37565.12	26786.26	49457.41	65639.16	103446.3	103446.3
¹Ì¼öÁø	46810	0	0	.1597891	.6186691	.1573636	.0880005	.0550685	.4450417	.318593	.3237173	.318593	.4807327	.4519642	.5104824	.4243763	.5410514	0	1002.244	20661.85	13481.41	26115.28	25740.5	48230.84	48230.84
¼öÁø	46810	0	0	.3714509	1.087838	.4598969	.0588235	.1176471	1.018004	.6758309	.6694004	.6758309	.8262965	.7670553	.8875046	.7102728	.9502993	0	1762.297	60384.47	9011.588	59465.02	51649.46	105530.4	105530.4
¹Ì¼öÁø	46820	0	0	.1105143	.5167504	.1347217	.055706	.0201026	.2957939	.2470208	.2486949	.2486949	.3663517	.3495622	.3844033	.3342249	.4035473	0	837.1356	17688.96	8533.991	20523.09	17697.43	36047.7	36047.7
¼öÁø	46820	0	0	.2568046	.8044601	.2006226	.1265493	.0357143	.5436363	.5238096	.5427231	.5238096	.6067895	.5524408	.6620061	.4992436	.7178903	0	1303.225	26341.75	19386.98	30356.3	32068.84	55929.4	55929.4
¹Ì¼öÁø	46830	0	0	.0791446	.3557638	.0935492	.0455089	.0255347	.2134422	.1787624	.1819187	.1793952	.2038691	.1873545	.2208291	.171414	.2381394	0	576.3373	12283.01	6971.822	14163.57	13846.61	26308.68	26308.68
¼öÁø	46830	0	0	.1443881	.6207848	.1418723	.0628566	0	.3015922	.259131	.259131	.259131	.3793235	.3573707	.4021133	.3364186	.4256056	0	1005.671	18627.83	9629.437	20766.27	22367.25	41069.3	41069.3
¹Ì¼öÁø	46840	0	0	.056239	.2118611	.0548284	.0316784	.0074863	.1304073	.1234747	.1237713	.1234747	.1587289	.1489577	.1690105	.1398039	.1797149	0	343.2151	7198.965	4853.036	8649.077	7981.916	15284.93	15284.93
¼öÁø	46840	0	0	.0947847	.3297007	.0844962	.0864331	0	.208825	.2070973	.2070973	.2070973	.2905849	.2776929	.3044539	.2659198	.3191724	0	534.1151	11094.36	13241.29	18040.76	14462.49	29369.47	29369.47
¹Ì¼öÁø	46860	0	0	.1795787	.9201556	.3973283	.0846154	0	.347774	.644687	.644687	.644687	.5099628	.4530502	.5685548	.3985365	.628356	0	1490.652	52169.21	12962.82	52182.66	46268.73	93799.17	93799.17
¼öÁø	46860	0	0	.4809288	1.392399	.4592215	0	0	1.377664	1	1	1	2.62873	2.632037	2.62949	2.639396	2.634314	0	2255.687	60295.78	0	60295.78	60560.28	109451	109451
¹Ì¼öÁø	46870	0	0	.1208074	.2998679	.0661093	.0626978	.0256614	.2658838	.2082462	.2120485	.2082462	.2748444	.2536159	.2965418	.2329843	.3186121	0	485.786	8680.155	9605.108	13086.97	29629.64	34337.52	34337.52
¼öÁø	46870	0	0	.1829531	.6619259	.152836	.0907981	.0904949	.313396	.4150973	.4513071	.4214571	.4047416	.3651779	.4450786	.3266682	.485996	0	1072.32	20067.36	13910	24780.98	26740.11	48662.53	48662.53
¹Ì¼öÁø	46880	0	0	.1673952	.7060101	.142255	.1293594	0	.3872232	.3178102	.3178102	.3178102	.5579812	.5416654	.5760618	.5272782	.5957464	0	1143.736	18678.09	19817.47	30618.15	22629.67	48906.08	48906.08
¼öÁø	46880	0	0	.2046726	.5858772	.1011697	.0974509	0	.4282422	.3114026	.3114026	.3114026	.3950823	.3648247	.4261228	.3355616	.4577869	0	949.121	13283.58	14929.18	19170.21	22467.89	37321.72	37321.72
¹Ì¼öÁø	46890	0	0	.1138361	.5359123	.1313162	.0670564	.0196078	.2037894	.2970859	.3000375	.2970859	.2642466	.2368178	.2923237	.2102911	.320879	0	868.1779	17241.81	10272.83	22277.84	20281.92	40491.99	40491.99
¼öÁø	46890	0	0	.243975	.7267107	.1738802	.1660988	0	.5177773	.2544948	.2544948	.2544948	.4775966	.4456051	.5101367	.4142896	.5431271	0	1177.271	22830.47	25445.84	37067.15	30463.67	59117.84	59117.84
¹Ì¼öÁø	46900	0	0	.15625	.4400965	.1821322	.084051	.043842	.3362041	.3198479	.3251829	.3198479	.3306392	.3017905	.3602627	.2739614	.3904846	0	712.9563	23913.95	12876.37	27102.77	24986.94	47553.36	47553.36
¼öÁø	46900	0	0	.2878198	1.179208	.3092907	.1041543	0	.4668498	.6153846	.6153846	.6153846	.6356538	.570131	.7019625	.5056998	.768854	0	1910.318	40609.87	15956.13	41055.48	36525.17	74461.26	74461.26
¹Ì¼öÁø	46910	0	0	.1472236	.4956155	.1665713	.0640347	.030303	.4560194	.4087238	.4181041	.4087238	.4635563	.4240093	.5039619	.3855847	.5450348	0	802.897	21870.81	9809.927	26065.78	26020.34	49144.27	49144.27
¼öÁø	46910	0	0	.3294905	.8848006	.255561	.0805474	0	.7320517	.7370567	.7370567	.7370567	.69721	.6352942	.7611428	.5760456	.8266242	0	1433.377	33555.16	12339.63	38221.96	31298.06	65707.23	65707.23
¹Ì¼öÁø	47111	0	0	.0553722	.1823066	.044225	.0332678	.0107851	.1102721	.1122138	.1122355	.1122875	.1775127	.1712953	.1843067	.1657193	.191616	0	295.3367	5806.738	5096.524	7565.542	6363.855	12523.26	12523.26
¼öÁø	47111	0	0	.087628	.2643929	.054632	.0571541	.0115383	.1372296	.1722181	.1719204	.1722181	.2400291	.231045	.2499398	.2230993	.2606713	0	428.3164	7173.178	8755.839	12027.77	7968.033	18369.76	18369.76
¹Ì¼öÁø	47113	0	0	.0488898	.1791881	.0332458	.0302056	.0084206	.1027601	.0987346	.0993809	.0987191	.1709634	.1646796	.1777136	.1589174	.1848789	0	290.2847	4365.174	4627.402	6325.658	6654.752	11592.75	11592.75
¼öÁø	47113	0	0	.0702544	.2787614	.0484358	.0437001	.020983	.1361019	.1372309	.1401607	.1372309	.2245251	.2168801	.2328889	.2100323	.2418968	0	451.5935	6359.627	6694.719	9544.581	9404.797	16819.81	16819.81
¹Ì¼öÁø	47130	0	0	.0425299	.159092	.0460009	.0240667	.0126339	.0946786	.0942017	.0950286	.0942199	.1568375	.152135	.1620136	.1479514	.1676194	0	257.7291	6039.92	3686.953	7000.188	5604.898	11916.44	11916.44
¼öÁø	47130	0	0	.0803763	.2325535	.0716856	.0419224	.0058317	.1770268	.1868937	.1866821	.1868937	.2328267	.2203677	.2462583	.2090554	.2605122	0	376.7367	9412.32	6422.38	11218.59	9046.567	18746.75	18746.75
¹Ì¼öÁø	47150	0	0	.0753665	.237723	.0625966	.0403473	.0067223	.1330239	.1368733	.1367104	.1368733	.2169282	.2071608	.2273491	.1981436	.2383378	0	385.1113	8218.93	6181.086	9868.905	8884.9	16988.65	16988.65
¼öÁø	47150	0	0	.1248546	.3584186	.0861443	.0839193	.0240494	.2470689	.2820479	.281446	.2820479	.2729307	.2470994	.2994383	.2221805	.3264576	0	580.6381	11310.75	12856.18	16882.29	13752.77	26789.98	26789.98
¹Ì¼öÁø	47170	0	0	.0598368	.287758	.0528341	.0341733	.0144394	.118847	.1140231	.1143322	.1142441	.1701992	.161972	.1789479	.1543495	.1881451	0	466.168	6937.118	5235.249	8786.353	8549.198	15652.56	15652.56
¼öÁø	47170	0	0	.0982899	.3381024	.0978498	.0555282	.0182073	.1892402	.14966	.1493702	.149421	.3389481	.3309491	.3477379	.3237993	.35726	0	547.7258	12847.68	8506.759	15996.64	12422.69	27197.47	27197.47
¹Ì¼öÁø	47190	0	0	.0386369	.1141543	.0290548	.0214318	.008205	.0749514	.0598151	.0604212	.0599973	.1089658	.1050373	.1131866	.101435	.1176682	0	184.9299	3814.892	3283.285	5182.687	4096.603	8438.965	8438.965
¼öÁø	47190	0	0	.0592719	.1669036	.0427039	.0319943	.0105451	.1053605	.07894	.0797231	.0796454	.1518478	.1463749	.1576853	.1413092	.1638487	0	270.3838	5607.021	4901.437	7733.139	5790.415	12601	12601
¹Ì¼öÁø	47210	0	0	.0827533	.2600158	.0718687	.0443564	.0128351	.1671562	.1315009	.1316591	.1315009	.3284394	.3221422	.3353853	.3165326	.3429407	0	421.2256	9436.356	6795.27	11799.08	11690.64	21764.59	21764.59
¼öÁø	47210	0	0	.1842433	.7032278	.1886488	.1597268	0	.3361894	.2529835	.2529835	.2529835	.3438161	.319946	.3682264	.2967462	.3930761	0	1139.229	24769.59	24469.67	38650.41	24598.68	60757.43	60757.43
¹Ì¼öÁø	47230	0	0	.1253338	.5789003	.1418249	.061715	.008547	.2424534	.2098118	.2114086	.2098118	.3576545	.3449253	.3714682	.3334046	.3862498	0	937.8185	18621.61	9454.56	21286.2	15431.34	34796.63	34796.63
¼öÁø	47230	0	0	.2383927	.707908	.2785985	.1957359	0	.6556631	.6533173	.6533173	.6533173	.7003724	.6360843	.765991	.573574	.8326255	0	1146.811	36579.99	29986.15	49287.06	29584.26	71110.55	71110.55
¹Ì¼öÁø	47250	0	0	.1106327	.3347131	.0765838	.0821114	.0146537	.216253	.1567171	.156688	.156688	.2725147	.2601787	.2855636	.2486618	.2992323	0	542.2352	10055.46	12579.22	16441.74	11112.9	23184.36	23184.36
¼öÁø	47250	0	0	.2892637	.9214009	.200905	.1904762	0	.3343522	.6417097	.6417097	.6417097	1.008319	.9770705	1.042832	.9494076	1.080296	0	1492.669	26378.82	29180.38	47910.01	32763.83	74859.67	74859.67
¹Ì¼öÁø	47280	0	0	.0964088	.3256023	.0734847	.0871565	.0402867	.2008473	.135639	.1398882	.135639	.3085709	.3010114	.316802	.2941752	.3256537	0	527.4758	9648.54	13352.12	16568.24	10868.66	24159.12	24159.12
¼öÁø	47280	0	0	.1313712	.7625319	.1342323	.0959844	.0398517	.28367	.1773335	.1794872	.1794396	.4912873	.4811152	.5024287	.4719749	.5144764	0	1235.302	17624.7	14704.53	22009.79	21096.88	40797.79	40797.79
¹Ì¼öÁø	47290	0	0	.0471011	.1810155	.0405476	.0344292	.0193049	.0901285	.0894267	.090602	.0904962	.1517075	.1462206	.1576156	.1412039	.1638992	0	293.2451	5323.902	5274.445	7505.492	5275.991	11266.38	11266.38
¼öÁø	47290	0	0	.0746035	.2613707	.0505367	.0446616	.0175897	.1149819	.1220867	.1230866	.1220867	.2313197	.2246842	.2385495	.2186972	.2463213	0	423.4205	6635.473	6842.021	9232.744	7896.777	15057.01	15057.01
¹Ì¼öÁø	47720	0	0	.3119503	.4714045	.1086325	.2698207	.2425356	.7058218	.2258688	.3145584	.2258688	.6481876	.6079658	.689047	.5685171	.7304371	0	763.6754	14263.45	41335.72	40699.55	17901.79	54165.6	54165.6
¼öÁø	47720	0	0	.6454972	.4787135	0	0	0	1.322876	.7071068	.7071068	.7071068	1.05485	.9899497	1.121383	.9270248	1.189275	0	775.5159	0	0	0	22080.28	22544.35	22544.35
¹Ì¼öÁø	47730	0	0	.1410172	.5775803	.1427803	.078598	.0322156	.4127854	.2189769	.2222531	.2222531	.5065097	.4861447	.52762	.4666224	.5493894	0	935.6801	18747.06	12040.98	25112.55	22778.83	45244.45	45244.45
¼öÁø	47730	0	0	.3491184	1.180403	.1763136	.2672201	0	.245614	.3277463	.3277463	.3277463	.3760529	.3383009	.4141838	.3010702	.4525976	0	1912.253	23149.98	40937.32	47095.4	25366.25	63929.71	63929.71
¹Ì¼öÁø	47750	0	0	.1833329	.5231693	.2672374	.1181102	0	.5049723	.2289307	.2289307	.2289307	.499036	.464973	.5335003	.4314062	.5682927	0	847.5343	35088.27	18094.13	37862.12	25431.28	60030.66	60030.66
¼öÁø	47750	0	0	.2251577	1.074154	.287507	.071802	0	.4298135	.5438339	.5438339	.5438339	.5252029	.4718508	.5795078	.419814	.6345202	0	1740.129	37749.66	10999.85	37520.18	38914.29	74413.16	74413.16
¹Ì¼öÁø	47760	0	0	.1297735	.6829043	.1566894	.0909865	.027027	.4578226	.2807286	.2794245	.2807286	.3935358	.365788	.4219368	.3388536	.4508672	0	1106.305	20573.32	13938.86	25014.32	23948.26	45577.34	45577.34
¼öÁø	47760	0	0	.2773501	.971487	.2683135	.1661728	0	.7202345	.8043275	.8043275	.8043275	.7487135	.6753479	.8242025	.6048782	.9012811	0	1573.809	35229.56	25457.18	38374.63	34005.29	57674.56	57674.56
¹Ì¼öÁø	47770	0	0	.1534165	.5957947	.1647796	.1193516	.0288462	.3430643	.1264056	.1325267	.1315137	.7008212	.6896963	.7125037	.6791564	.7247168	0	965.1874	21635.56	18284.31	30703.27	24034.13	50655.97	50655.97
¼öÁø	47770	0	0	.3354102	.9437293	.3057607	.0853913	0	.295804	.8561968	.8561968	.8561968	1.296894	1.263193	1.334994	1.23425	1.377126	0	1528.841	40146.38	13081.68	41472.92	44350.64	83394.13	83394.13
¹Ì¼öÁø	47820	0	0	.2431392	.8904604	.1970743	.2162023	.2173913	.5476127	.5276347	.5584884	.5276347	.9600037	.9465415	.9762492	.9359825	.9951413	0	1442.546	25875.86	33121.54	35523.41	30692.89	56195.02	56195.02
¼öÁø	47820	0	0	.3779645	1.55552	.4225771	.3659625	0	1.721062	.5	.5	.5	1.40652	1.318955	1.494924	1.23241	1.584028	0	2519.943	55484.38	56064.36	57863.55	54214.8	106208.6	106208.6
¹Ì¼öÁø	47830	0	0	.1804624	.4708807	.141555	.1106111	.0217391	.1864165	.3771459	.3760444	.3771459	1.119025	1.116531	1.122784	1.115308	1.127794	0	762.8267	18586.17	16945.29	25067.18	15153.29	37701.01	37701.01
¼öÁø	47830	0	0	.2997906	.6700594	.1547267	.0714286	0	.6428571	.3431318	.3431318	.3431318	.6502061	.6017374	.6991949	.5539258	.7486022	0	1085.496	20315.61	10942.64	22024.98	18249.39	35054.81	35054.81
¹Ì¼öÁø	47840	0	0	.1814737	.8097859	.2055325	.1120897	.2412242	.4840401	.4382366	.5477079	.5195535	.5008439	.4665414	.5365154	.4339323	.5733	0	1311.853	26986.41	17171.81	31499.07	24971.15	52331.99	52331.99
¼öÁø	47840	0	0	.3595159	1.043281	.2857143	.3595159	.4285714	.5714286	.1428571	.4285714	.4285714	.5742193	.5562264	.5931583	.5392739	.6129553	0	1690.115	37514.29	55076.76	70626.56	24627.21	90027.86	90027.86
¹Ì¼öÁø	47850	0	0	.0719615	.1831601	.0491378	.0357365	.0094559	.1380238	.1162418	.1161831	.1162138	.1550908	.1452443	.1653552	.1359066	.1759644	0	296.7193	6451.8	5474.724	8526.61	7079.984	14065.96	14065.96
¼öÁø	47850	0	0	.1054324	.2632324	.070436	.0692205	.056206	.1516501	.1543809	.1624494	.1606869	.187693	.1729701	.2028854	.158847	.2184492	0	426.4365	9248.245	10604.38	14118.13	9188.263	21034.27	21034.27
¹Ì¼öÁø	47900	0	0	.1244213	.5000486	.0936979	.0750826	.015625	.2539083	.2226619	.2218005	.2226619	.3639693	.3515754	.3774512	.3403883	.3919086	0	810.0787	12302.54	11502.43	16310.25	13813.77	26882.11	26882.11
¼öÁø	47900	0	0	.2129652	1.191029	.2333281	.1684268	0	.4199056	.4142034	.4142034	.4142034	.675534	.6463025	.7061946	.6187024	.738106	0	1929.466	30635.98	25802.48	39883.13	32051.36	65427.3	65427.3
¹Ì¼öÁø	47920	0	0	.1593109	.7711138	.1427717	.0656856	.0192308	.6094346	.2975321	.2970809	.2975321	.5415214	.5081549	.5757441	.4758244	.6106788	0	1249.204	18745.92	10062.83	21730.52	32455.13	51302.45	51302.45
¼öÁø	47920	0	0	.3057607	.625	.2230237	.0625	0	.2695482	.7676737	.7676737	.7676737	.5193038	.4482257	.591095	.3782627	.6633676	0	1012.5	29283.02	9574.813	29594.54	25409.56	50455.16	50455.16
¹Ì¼öÁø	47930	0	0	.1399605	.3046371	.1178862	.1000602	.0121951	.2480119	.1983742	.1985176	.1983742	.4008594	.3901871	.4124885	.3805521	.424996	0	493.5121	15478.46	15328.92	20272.19	10832.69	28322.31	28322.31
¼öÁø	47930	0	0	.4078593	.9451631	.0908514	.2062515	.2	.3518658	.3960119	.4193722	.3960119	1.716917	1.717126	1.718052	1.718677	1.720526	0	1531.164	11928.78	31597.11	32225.81	25870.51	46309.91	46309.91
¹Ì¼öÁø	47940	0	0	.305184	.5966805	.396059	.0762216	0	.3443179	.2222222	.2222222	.2222222	.3771844	.360998	.3945088	.3461093	.4128281	0	966.6224	52002.55	11676.92	54113.41	39876.54	92865.59	92865.59
¼öÁø	47940	0	0	.4578165	1.311131	.2562354	.3128155	0	1.018453	.4166667	.4166667	.4166667	.9277796	.8646101	.9915138	.8021387	1.055711	0	2124.033	33643.7	47922.39	57678.98	43993.39	92391.28	92391.28
¹Ì¼öÁø	48121	0	0	.0519354	.1428433	.0363383	.0350747	.0083046	.092693	.1170476	.1177222	.1172419	.1705765	.1642296	.1775379	.1585709	.1850443	0	231.4061	4771.214	5373.346	6990.814	4371.035	10116.05	10116.05
¼öÁø	48121	0	0	.0725488	.1897942	.0522719	.0432113	.0163902	.1327106	.1587001	.1587198	.1587001	.2426702	.2343713	.2518235	.2270206	.2617416	0	307.4667	6863.303	6619.849	9198.379	5924.009	13594.93	13594.93
¹Ì¼öÁø	48123	0	0	.0515789	.1270342	.0371874	.0367693	.0066045	.107994	.1178265	.1181766	.1177753	.179462	.1725058	.1869882	.1661913	.1950184	0	205.7953	4882.712	5632.939	7396.3	4043.746	10212.05	10212.05
¼öÁø	48123	0	0	.0584113	.1386215	.0345647	.0329931	.0168582	.1013891	.1230913	.1250741	.1231068	.186843	.180782	.1935515	.1754356	.2008426	0	224.5668	4538.346	5054.448	6750.098	3841.966	9438.223	9438.223
¹Ì¼öÁø	48125	0	0	.0605491	.1829338	.0429573	.0377578	.0069785	.1160102	.1083355	.1091088	.1083355	.1842419	.1779857	.1910339	.1723236	.1983066	0	296.3528	5640.298	5784.384	8054.991	6143.864	12577.51	12577.51
¼öÁø	48125	0	0	.0995902	.2359226	.0502212	.0532075	.0155351	.2031575	.2118109	.2142479	.2118109	.2620925	.2470646	.2781555	.2332719	.2950845	0	382.1946	6594.046	8151.223	10751.74	8238.532	16156.24	16156.24
¹Ì¼öÁø	48127	0	0	.0513332	.1771965	.0422265	.0331975	.0095914	.1042611	.1155137	.1155424	.1154624	.1628778	.1557616	.1705585	.1492906	.1787309	0	287.0584	5544.344	5085.763	7335.927	5714.985	11754.25	11754.25
¼öÁø	48127	0	0	.0876021	.2051539	.0550008	.0545338	.0096215	.1442785	.1492476	.1491552	.1492476	.2264373	.2183689	.2352791	.2111627	.2448105	0	332.3493	7221.609	8354.419	10818.03	7376.418	16334.04	16334.04
¹Ì¼öÁø	48129	0	0	.045557	.1174965	.0291047	.0329293	.0102102	.0721845	.0914849	.0922451	.0914612	.1349991	.1299072	.1405562	.125337	.1465254	0	190.3443	3821.442	5044.675	6214.156	3907.502	9095.014	9095.014
¼öÁø	48129	0	0	.0560177	.1267799	.0327856	.0374747	.0092358	.0878229	.0975713	.0982989	.0975713	.1464321	.1403863	.152947	.1348728	.1598739	0	205.3835	4304.745	5741.015	7104.153	4553.18	10346.28	10346.28
¹Ì¼öÁø	48170	0	0	.039744	.1124486	.0341367	.0238084	.0042328	.0744722	.0794512	.0795755	.0794359	.1325954	.1282367	.1373493	.1243147	.1424588	0	182.1667	4482.155	3647.373	5955.147	4313.488	9485.445	9485.445
¼öÁø	48170	0	0	.0600106	.1623443	.0424355	.0398085	.012045	.114787	.1185813	.1186107	.1187693	.1899519	.1832212	.197276	.1771515	.2051299	0	262.9978	5571.783	6098.55	8478.453	6019.487	13424.9	13424.9
¹Ì¼öÁø	48220	0	0	.062963	.2020713	.0593357	.0402657	.0063321	.1639359	.1328546	.1330295	.1327708	.1752377	.1642723	.186739	.1539572	.1986829	0	327.3556	7790.778	6168.588	10055.44	6584.041	15438.84	15438.84
¼öÁø	48220	0	0	.1058053	.346747	.0836401	.0624084	.0142857	.2377401	.2297207	.2312877	.2297207	.2942553	.2772846	.3122244	.2615064	.331029	0	561.73	10981.95	9560.772	14780.54	8440.273	21468	21468
¹Ì¼öÁø	48240	0	0	.0722645	.2236581	.0776893	.0426687	.0047219	.1815398	.1823063	.1821454	.1821454	.2428648	.2310619	.2556185	.2203622	.2691875	0	362.3261	10200.6	6536.717	13394.33	10451.57	22775.29	22775.29
¼öÁø	48240	0	0	.1108318	.3440521	.0954284	.0810612	0	.2394249	.2600008	.2600008	.2600008	.3660005	.3501764	.3831395	.3358527	.4014246	0	557.3645	12529.75	12418.34	19002.07	14717.86	31369.91	31369.91
¹Ì¼öÁø	48250	0	0	.0318894	.0826565	.0213853	.0187537	.0067437	.0563177	.0385837	.0393606	.0385842	.1005736	.0983239	.1029981	.0962613	.1055855	0	133.9035	2807.894	2873.011	4038.287	2706.789	6138.603	6138.603
¼öÁø	48250	0	0	.0382913	.1093998	.0229712	.0233846	.009425	.0592259	.0412997	.0420386	.0414852	.1020754	.0996784	.1046726	.0974962	.1074555	0	177.2276	3016.123	3582.447	4792.166	3299.424	7345.563	7345.563
¹Ì¼öÁø	48270	0	0	.1026869	.3464271	.0822681	.0740795	.0461986	.2349179	.1717907	.1752115	.173592	.2904076	.2781243	.3035096	.2667727	.3173288	0	561.2119	10801.8	11348.76	14431.33	16142.05	25823.08	25823.08
¼öÁø	48270	0	0	.147389	.4889216	.0981288	.0946414	.0117647	.2385144	.2986872	.2984554	.2984554	.3191908	.2928042	.3464462	.2675435	.3743805	0	792.053	12884.31	14498.78	18739.36	15855.35	31432.43	31432.43
¹Ì¼öÁø	48310	0	0	.0446841	.1124408	.0401938	.0313288	.0167667	.0881129	.0962679	.0975681	.0970523	.1772176	.1725301	.1824127	.1683925	.1880732	0	182.1541	5277.443	4799.473	7141.739	4189.588	10359.34	10359.34
¼öÁø	48310	0	0	.0508715	.1177413	.038614	.0283583	.0070746	.0784704	.0886179	.0891645	.0886536	.1818432	.1784638	.1856635	.1755507	.1898981	0	190.741	5070.022	4344.409	6724.194	4391.687	10129.16	10129.16
¹Ì¼öÁø	48330	0	0	.0456622	.1358061	.0441995	.0261049	.0124067	.0968942	.0859761	.0886333	.0862626	.1505553	.1449256	.1566129	.1397754	.1630505	0	220.0059	5803.394	3999.195	7210.248	5504.773	11999.36	11999.36
¼öÁø	48330	0	0	.0513148	.1588105	.041628	.030242	.0142259	.0958177	.098881	.0994416	.0989334	.1647915	.1587205	.1713567	.1532025	.1783616	0	257.273	5465.754	4632.987	7384.702	5469.721	11993.95	11993.95
¹Ì¼öÁø	48720	0	0	.1867061	.6686724	.278843	.1196877	.0753748	.5123664	.5064714	.5247313	.5064714	.5487683	.4998856	.5986068	.4522683	.6491808	0	1083.249	36612.09	18335.79	38776.21	27675.78	62585.3	62585.3
¼öÁø	48720	0	0	.3476109	.4740671	.2576941	.2230237	0	.4732424	.1818596	.1818596	.1818596	1.25357	1.22885	1.278928	1.204808	1.304887	0	767.9886	33835.23	34166.57	56220.72	27971.49	81444.71	81444.71
¹Ì¼öÁø	48730	0	0	.0897849	.2794915	.0683976	.0520165	.0075023	.1500066	.1881363	.1890221	.1881363	.294796	.283898	.3065936	.274007	.319191	0	452.7762	8980.609	7968.779	12476.74	10856.58	20656.79	20656.79
¼öÁø	48730	0	0	.1247634	.4240481	.1104457	.077142	.037037	.2472672	.2393907	.2406858	.2393907	.3467235	.3302107	.3643064	.3149365	.382812	0	686.9579	14501.52	11817.93	18481.79	16010.63	31103.29	31103.29
¹Ì¼öÁø	48740	0	0	.1636424	.4895707	.143167	.1300887	0	.5375484	.2886474	.2886474	.2886474	.7644708	.744611	.7856011	.7261258	.807902	0	793.1046	18797.83	19929.2	26291.04	19903.47	40085.49	40085.49
¼öÁø	48740	0	0	.2182827	.3803166	.1121163	.2139599	.0344828	.3889287	.4016063	.4001231	.4016063	.5083207	.4613	.5558627	.414978	.603803	0	616.1129	14720.87	32778.01	32327.88	19707.06	41091.98	41091.98
¹Ì¼öÁø	48820	0	0	.1104904	.3129542	.093093	.0834518	.0326087	.2615927	.2682891	.2681802	.2682891	.3747312	.3607613	.3902094	.3484809	.4070237	0	506.9858	12223.11	12784.57	18588.88	12077.77	28489.11	28489.11
¼öÁø	48820	0	0	.2454611	.6457628	.1849001	.1438112	0	.5572624	.5172961	.5172961	.5172961	.6355505	.5803508	.6914536	.5260756	.7479021	0	1046.136	24277.38	22031.44	35037.04	17587.12	49375.23	49375.23
¹Ì¼öÁø	48840	0	0	.1068308	.4568074	.1283541	.0763974	0	.2540051	.2406786	.2406786	.2406786	.4322715	.4182106	.4475347	.4054771	.4638814	0	740.028	16852.9	11703.85	20067.31	17177.13	34643.59	34643.59
¼öÁø	48840	0	0	.1896893	.5377553	.1589104	.1073087	.0444444	.3980875	.2513711	.2759739	.2513711	.5583681	.5337499	.5838877	.5101632	.6101953	0	871.1635	20864.94	16439.37	25389.85	21877.22	43986.11	43986.11
¹Ì¼öÁø	48850	0	0	.1252009	.3804429	.1478402	.0619401	.0231941	.2706372	.3480772	.3475304	.3480772	.4218252	.3960648	.4491366	.3721772	.4777328	0	616.3176	19411.42	9489.039	22547.35	18806.54	39649.38	39649.38
¼öÁø	48850	0	0	.2103938	.5011452	.1688778	.0871629	.106383	.3955188	.4863156	.5311002	.4863156	.5252038	.4820293	.5697666	.4406513	.6154162	0	811.8552	22173.65	13353.1	25860.94	16436.63	39210.97	39210.97
¹Ì¼öÁø	48860	0	0	.1303985	.4552543	.1212264	.0733712	.0208602	.312324	.3013131	.30407	.3007428	.5314768	.5168459	.547678	.503922	.5653144	0	737.512	15917.03	11240.25	17424.55	14883.59	29718.05	29718.05
¼öÁø	48860	0	0	.1898829	.7011541	.2019759	.091347	0	.2311697	.5150895	.5150895	.5150895	.5885549	.5603574	.6196149	.5354747	.6531291	0	1135.87	26519.43	13994.09	30362.94	24680.13	52144.5	52144.5
¹Ì¼öÁø	48870	0	0	.1492623	.496378	.1427618	.1395848	.0241682	.3562242	.2594964	.2635248	.2609494	.4796002	.4604227	.5000121	.4426402	.5215135	0	804.1323	18744.62	21383.97	27597.8	19785.86	42371.96	42371.96
¼öÁø	48870	0	0	.3028127	.7147119	.2110691	.0588235	0	.1060456	.4687464	.4687464	.4687464	.4299251	.3910549	.4707445	.3547747	.5130477	0	1157.833	27713.38	9011.588	28077.37	23323.2	48401.01	48401.01
¹Ì¼öÁø	48880	0	0	.0939312	.3482604	.07335	.0662124	.0061728	.225896	.1827538	.1828036	.1828036	.325212	.3137575	.337577	.3033166	.3507561	0	564.1819	9630.861	10143.54	13641.33	9618.958	21008.64	21008.64
¼öÁø	48880	0	0	.1914363	.6650164	.1483901	.0710477	.0465116	.2748387	.3824688	.38166	.3824688	.5658061	.5401894	.5933623	.5168006	.6226006	0	1077.327	19483.62	10884.29	23833.04	19597.48	41344.68	41344.68
¹Ì¼öÁø	48890	0	0	.1331359	.4325858	.1126531	.0541438	.0390061	.3044644	.3114517	.313573	.3137808	.514718	.5001903	.5306976	.4872442	.5480019	0	700.7891	14791.36	8294.674	17179.28	17873.23	32355.43	32355.43
¼öÁø	48890	0	0	.2623749	.6915641	.1994482	.1273926	0	.8866546	.3969045	.3969045	.3969045	.8409173	.7879356	.8944876	.7356691	.9485463	0	1120.334	26187.55	19516.16	34248.37	27356.07	58793.25	58793.25
¹Ì¼öÁø	50110	0	0	.0315005	.1165382	.0261426	.0190957	.0070429	.0660172	.0472621	.0477074	.0473401	.1022318	.0991761	.1055127	.0963668	.1089984	0	188.7919	3432.529	2925.4	4447.073	3663.347	7337.152	7337.152
¼öÁø	50110	0	0	.042029	.1389283	.0284276	.0249987	.0062009	.0727072	.0553802	.0556045	.0553802	.1198137	.1163025	.123583	.1130736	.1275876	0	225.0639	3732.541	3829.725	5297.552	4532.771	8702.321	8702.321
¹Ì¼öÁø	50130	0	0	.0918028	.3011632	.0536221	.0679822	.0188313	.1941019	.1242214	.124869	.1242214	.2456796	.2352298	.2567128	.2254446	.2682576	0	487.8844	7040.576	10414.67	12118.45	8458.374	17261.33	17261.33
¼öÁø	50130	0	0	.1890158	.6743814	.0953142	.1406182	0	.2769151	.1340659	.1340659	.1340659	.3584071	.3456303	.371671	.3333965	.3853716	0	1092.498	12514.75	21542.29	27408.33	18704.58	42631.79	42631.79
