# Supplementary material for: The cost- effectiveness of early dental visit in infants and toddlers focused on regional deprivation in South Korea: A retrospective cohort study
Source: PLoS One. 2022 Jun 13;17(6):e0269770. doi: 10.1371/journal.pone.0269770 (PMC9191701; doi:10.1371/journal.pone.0269770)
Supplement: S3 File — (CSV) [file pone.0269770.s003.csv]

oe	sggn	cdi	sgg3	denage	den	t_endo	t_ext	oe_ext	oe_decay	oe_fill	dmft1	dmft2	th10	th14	th6	th18	th2	oepay1	tran_pay	ssc_pay	sm_pay	non_ins	denpay	tot_d_pay	totamt
¹Ì¼öÁø	11110	2	2	1	1	0	0	0	0	0	0	0	0	0	0	0	0	12760	1620	0	0	0	11170	12790	25550
¼öÁø	11110	2	2	1	1	0	0	0	0	0	0	0	0	0	0	0	0	25520	1620	0	0	0	11560	13180	38700
¹Ì¼öÁø	11140	3	2	1	1	0	0	0	0	0	0	0	0	0	0	0	0	12760	1620	0	0	0	8000	11240	24000
¼öÁø	11140	3	2	1	1	0	0	0	0	0	0	0	.3	.4	.2	.5	.1	25520	1620	0	0	0	8720	13510	39030
¹Ì¼öÁø	11170	2	2	1	1	0	0	0	0	0	0	0	0	0	0	0	0	12760	1620	0	0	0	10870	12490	25250
¼öÁø	11170	2	2	1	1	0	0	0	0	0	0	0	0	0	0	0	0	25520	1620	0	0	0	11560	13180	38700
¹Ì¼öÁø	11200	2	2	1	1	0	0	0	0	0	0	0	0	0	0	0	0	12760	1620	0	0	0	8000	9620	22380
¼öÁø	11200	2	2	1	1	0	0	0	0	0	0	0	0	0	0	0	0	25520	1620	0	0	0	11170	12790	38310
¹Ì¼öÁø	11215	2	2	1	1	0	0	0	0	0	0	0	0	0	0	0	0	12760	1620	0	0	0	9350	10970	23730
¼öÁø	11215	2	2	1	1	0	0	0	0	0	0	0	0	0	0	0	0	25520	1620	0	0	0	6810	8430	33950
¹Ì¼öÁø	11230	3	2	1	1	0	0	0	0	0	0	0	0	0	0	0	0	12760	1620	0	0	0	8730	10350	23110
¼öÁø	11230	3	2	1	1	0	0	0	0	0	0	0	0	0	0	0	0	25520	1620	0	0	0	10310	11930	37450
¹Ì¼öÁø	11260	3	2	1	1	0	0	0	0	0	0	0	0	0	0	0	0	12760	1620	0	0	0	8940	12490	25250
¼öÁø	11260	3	2	1	1	0	0	0	0	0	0	0	0	0	0	0	0	25520	1620	0	0	0	11170	12790	38310
¹Ì¼öÁø	11290	2	2	1	1	0	0	0	0	0	0	0	0	0	0	0	0	12760	1620	0	0	0	6250	7870	20630
¼öÁø	11290	2	2	1	1	0	0	0	0	0	0	0	0	0	0	0	0	25520	1620	0	0	0	3080	4700	30220
¹Ì¼öÁø	11305	3	2	1	1	0	0	0	0	0	0	0	0	0	0	0	0	12760	1620	0	0	0	8000	9620	22380
¼öÁø	11305	3	2	1	1	0	0	0	0	0	0	0	0	0	0	0	0	25520	1620	0	0	0	10070	11690	37210
¹Ì¼öÁø	11320	2	2	1	1	0	0	0	0	0	0	0	0	0	0	0	0	12760	1620	0	0	0	6360	7980	20740
¼öÁø	11320	2	2	1	1	0	0	0	0	0	0	0	0	0	0	0	0	25520	1620	0	0	0	11170	12790	38310
¹Ì¼öÁø	11350	2	2	1	1	0	0	0	0	0	0	0	0	0	0	0	0	12760	1620	0	0	0	6360	7980	20740
¼öÁø	11350	2	2	1	1	0	0	0	0	0	0	0	0	0	0	0	0	25520	1620	0	0	0	3190	4810	30330
¹Ì¼öÁø	11380	3	2	1	1	0	0	0	0	0	0	0	0	0	0	0	0	12760	1620	0	0	0	7720	9340	22100
¼öÁø	11380	3	2	1	1	0	0	0	0	0	0	0	0	0	0	0	0	25520	1620	0	0	0	11170	12790	38310
¹Ì¼öÁø	11410	2	2	1	1	0	0	0	0	0	0	0	0	0	0	0	0	12760	1620	0	0	0	3350	4970	17730
¼öÁø	11410	2	2	1	1	0	0	0	0	0	0	0	0	0	0	0	0	25520	1620	0	0	0	11170	12790	38310
¹Ì¼öÁø	11440	2	2	1	1	0	0	0	0	0	0	0	0	0	0	0	0	12760	1620	0	0	0	6810	8430	21190
¼öÁø	11440	2	2	1	1	0	0	0	0	0	0	0	0	0	0	0	0	25520	1620	0	0	0	8000	9620	35140
¹Ì¼öÁø	11470	2	2	1	1	0	0	0	0	0	0	0	0	0	0	0	0	12760	1620	0	0	0	6470	8090	20850
¼öÁø	11470	2	2	1	1	0	0	0	0	0	0	0	0	0	0	0	0	25520	1620	0	0	0	7424	9044	34564
¹Ì¼öÁø	11500	3	2	1	1	0	0	0	0	0	0	0	0	0	0	0	0	12760	1620	0	0	0	3410	5030	17790
¼öÁø	11500	3	2	1	1	0	0	0	0	0	0	0	0	0	0	0	0	25520	1620	0	0	0	1320	2940	28460
¹Ì¼öÁø	11530	3	2	1	1	0	0	0	0	0	0	0	0	0	0	0	0	12760	1620	0	0	0	6470	8090	20850
¼öÁø	11530	3	2	1	1	0	0	0	0	0	0	0	0	0	0	0	0	25520	1620	0	0	0	10350	11970	37490
¹Ì¼öÁø	11545	3	2	1	1	0	0	0	0	0	0	0	0	0	0	0	0	12760	1620	0	0	0	7000	8620	21380
¼öÁø	11545	3	2	1	1	0	0	0	0	0	0	0	0	0	0	0	0	25520	1620	0	0	0	11560	13180	38700
¹Ì¼öÁø	11560	3	2	1	1	0	0	0	0	0	0	0	0	0	0	0	0	12760	1620	0	0	0	5280	6900	19660
¼öÁø	11560	3	2	1	1	0	0	0	0	0	0	0	0	0	0	0	0	25520	1620	0	0	0	6360	7980	33500
¹Ì¼öÁø	11590	2	2	1	1	0	0	0	0	0	0	0	0	0	0	0	0	12760	1620	0	0	0	6470	8090	20850
¼öÁø	11590	2	2	1	1	0	0	0	0	0	0	0	0	0	0	0	0	25520	1620	0	0	0	4960	6580	32100
¹Ì¼öÁø	11620	3	2	1	1	0	0	0	0	0	0	0	0	0	0	0	0	12760	1620	0	0	0	6470	8090	20850
¼öÁø	11620	3	2	1	1	0	0	0	0	0	0	0	0	0	0	0	0	25520	1620	0	0	0	6640	8260	33780
¹Ì¼öÁø	11650	1	2	1	1	0	0	0	0	0	0	0	0	0	0	0	0	12760	1620	0	0	0	10179	11799	24559
¼öÁø	11650	1	2	1	1	0	0	0	0	0	0	0	0	0	0	0	0	25520	1620	0	0	0	6470	8090	33610
¹Ì¼öÁø	11680	1	2	1	1	0	0	0	0	0	0	0	0	0	0	0	0	12760	1620	0	0	0	3190	4810	17570
¼öÁø	11680	1	2	1	1	0	0	0	0	0	0	0	0	0	0	0	0	25520	1620	0	0	0	8000	9820	35340
¹Ì¼öÁø	11710	1	2	1	1	0	0	0	0	0	0	0	0	0	0	0	0	12760	1620	0	0	0	3260	4880	17640
¼öÁø	11710	1	2	1	1	0	0	0	0	0	0	0	0	0	0	0	0	25520	1620	0	0	0	7000	8620	34140
¹Ì¼öÁø	11740	2	2	1	1	0	0	0	0	0	0	0	0	0	0	0	0	12760	1620	0	0	0	10350	11970	24730
¼öÁø	11740	2	2	1	1	0	0	0	0	0	0	0	0	0	0	0	0	25520	1620	0	0	0	9871	11491	37011
¹Ì¼öÁø	26110	3	2	1	1	0	0	0	0	0	0	0	.9	1.2	.6	1.5	.3	12760	1620	0	0	0	11560	13180	25940
¼öÁø	26110	3	2	1	1	0	0	0	0	0	0	0	0	0	0	0	0	25520	1620	0	0	0	11890	13510	39030
¹Ì¼öÁø	26140	3	2	1	1	0	0	0	0	0	0	0	0	0	0	0	0	12760	1620	0	0	0	11170	12790	25550
¼öÁø	26140	3	2	1	1	0	0	0	0	0	0	0	0	0	0	0	0	25520	1620	0	0	0	10350	11970	37490
¹Ì¼öÁø	26170	3	2	1	1	0	0	0	0	0	0	0	0	0	0	0	0	12760	1620	0	0	0	11560	13180	25940
¼öÁø	26170	3	2	1	1	0	0	0	0	0	0	0	0	0	0	0	0	25520	1620	0	0	0	8650	10270	35790
¹Ì¼öÁø	26200	3	2	1	1	0	0	0	0	0	0	0	0	0	0	0	0	12760	1620	0	0	0	10070	11690	24450
¼öÁø	26200	3	2	1	1	0	0	0	0	0	0	0	0	0	0	0	0	25520	1620	0	0	0	10070	11690	37210
¹Ì¼öÁø	26230	2	2	1	1	0	0	0	0	0	0	0	0	0	0	0	0	12760	1620	0	0	0	8130	9750	22510
¼öÁø	26230	2	2	1	1	0	0	0	0	0	0	0	0	0	0	0	0	25520	1620	0	0	0	6470	8090	33610
¹Ì¼öÁø	26260	1	2	1	1	0	0	0	0	0	0	0	0	0	0	0	0	12760	1620	0	0	0	9820	11440	24200
¼öÁø	26260	1	2	1	1	0	0	0	0	0	0	0	0	0	0	0	0	25520	1620	0	0	0	7480	9100	34620
¹Ì¼öÁø	26290	2	2	1	1	0	0	0	0	0	0	0	0	0	0	0	0	12760	1620	0	0	0	7105	8725	21485
¼öÁø	26290	2	2	1	1	0	0	0	0	0	0	0	0	0	0	0	0	25520	1620	0	0	0	6470	8090	33610
¹Ì¼öÁø	26320	2	2	1	1	0	0	0	0	0	0	0	0	0	0	0	0	12760	1620	0	0	0	7880	9500	22260
¼öÁø	26320	2	2	1	1	0	0	0	0	0	0	0	0	0	0	0	0	25520	1620	0	0	0	7740	9360	34880
¹Ì¼öÁø	26350	1	2	1	1	0	0	0	0	0	0	0	0	0	0	0	0	12760	1620	0	0	0	6470	8090	20850
¼öÁø	26350	1	2	1	1	0	0	0	0	0	0	0	0	0	0	0	0	25520	1620	0	0	0	6640	8260	33780
¹Ì¼öÁø	26380	1	2	1	1	0	0	0	0	0	0	0	0	0	0	0	0	12760	1620	0	0	0	6250	7870	20630
¼öÁø	26380	1	2	1	1	0	0	0	0	0	0	0	0	0	0	0	0	25520	1620	0	0	0	6250	7870	33390
¹Ì¼öÁø	26410	1	2	1	1	0	0	0	0	0	0	0	0	0	0	0	0	12760	1620	0	0	0	9820	11440	24200
¼öÁø	26410	1	2	1	1	0	0	0	0	0	0	0	.15	.2	.1	.25	.05	25520	1620	0	0	0	7880	9500	35020
¹Ì¼öÁø	26440	3	2	1	1	0	0	0	0	0	0	0	0	0	0	0	0	12760	1620	0	0	0	6640	8260	21020
¼öÁø	26440	3	2	1	1	0	0	0	0	0	0	0	0	0	0	0	0	25520	1620	0	0	0	11170	12790	38310
¹Ì¼öÁø	26470	2	2	1	1	0	0	0	0	0	0	0	0	0	0	0	0	12760	1620	0	0	0	6810	8430	21190
¼öÁø	26470	2	2	1	1	0	0	0	0	0	0	0	0	0	0	0	0	25520	1620	0	0	0	11560	13180	38700
¹Ì¼öÁø	26500	1	2	1	1	0	0	0	0	0	0	0	0	0	0	0	0	12760	1620	0	0	0	11170	12790	25550
¼öÁø	26500	1	2	1	1	0	0	0	0	0	0	0	0	0	0	0	0	25520	1620	0	0	0	7740	9360	34880
¹Ì¼öÁø	26530	3	2	1	1	0	0	0	0	0	0	0	0	0	0	0	0	12760	1620	0	0	0	8200	9820	22580
¼öÁø	26530	3	2	1	1	0	0	0	0	0	0	0	0	0	0	0	0	25520	1620	0	0	0	8300	9920	35440
¹Ì¼öÁø	26710	3	1	1	1	0	0	0	0	0	0	0	0	0	0	0	0	12760	1620	0	0	0	7000	8620	21380
¼öÁø	26710	3	1	1	1	0	0	0	0	0	0	0	0	0	0	0	0	25520	1620	0	0	0	7720	9340	34860
¹Ì¼öÁø	27110	3	2	1	1	0	0	0	0	0	0	0	0	0	0	0	0	12760	1620	0	0	0	11560	13180	25940
¼öÁø	27110	3	2	1	1	0	0	0	0	0	0	0	0	0	0	0	0	25520	1620	0	0	0	9871	11491	37011
¹Ì¼öÁø	27140	2	2	1	1	0	0	0	0	0	0	0	0	0	0	0	0	12760	1620	0	0	0	8650	10270	23030
¼öÁø	27140	2	2	1	1	0	0	0	0	0	0	0	0	0	0	0	0	25520	1620	0	0	0	10740	12360	37880
¹Ì¼öÁø	27170	3	2	1	1	0	0	0	0	0	0	0	0	0	0	0	0	12760	1620	0	0	0	11170	12790	25550
¼öÁø	27170	3	2	1	1	0	0	0	0	0	0	0	0	0	0	0	0	25520	1620	0	0	0	10070	11690	37210
¹Ì¼öÁø	27200	3	2	1	1	0	0	0	0	0	0	0	0	0	0	0	0	12760	1620	0	0	0	9570	11190	23950
¼öÁø	27200	3	2	1	1	0	0	0	0	0	0	0	0	0	0	0	0	25520	1620	0	0	0	11560	13180	38700
¹Ì¼öÁø	27230	2	2	1	1	0	0	0	0	0	0	0	0	0	0	0	0	12760	1620	0	0	0	9820	11440	24200
¼öÁø	27230	2	2	1	1	0	0	0	0	0	0	0	0	0	0	0	0	25520	1620	0	0	0	8420	10040	35560
¹Ì¼öÁø	27260	1	2	1	1	0	0	0	0	0	0	0	0	0	0	0	0	12760	1620	0	0	0	6250	7870	20630
¼öÁø	27260	1	2	1	1	0	0	0	0	0	0	0	0	0	0	0	0	25520	1620	0	0	0	8200	9820	35340
¹Ì¼öÁø	27290	1	2	1	1	0	0	0	0	0	0	0	0	0	0	0	0	12760	1620	0	0	0	8375	9995	22755
¼öÁø	27290	1	2	1	1	0	0	0	0	0	0	0	0	0	0	0	0	25520	1620	0	0	0	6810	8430	33950
¹Ì¼öÁø	27710	1	1	1	1	0	0	0	0	0	0	0	0	0	0	0	0	12760	1620	0	0	0	6470	8090	20850
¼öÁø	27710	1	1	1	1	0	0	0	0	0	0	0	0	0	0	0	0	25520	1620	0	0	0	7000	8620	34140
¹Ì¼öÁø	28110	3	2	1	1	0	0	0	0	0	0	0	0	0	0	0	0	12760	1620	0	0	0	10870	12490	25250
¼öÁø	28110	3	2	1	1	0	0	0	0	0	0	0	8.95	9.6	8.300001	10.25	7.65	25520	1620	0	0	0	11560	13180	38700
¹Ì¼öÁø	28140	3	2	1	1	0	0	0	0	0	0	0	0	0	0	0	0	12760	1620	0	0	0	7000	8620	21380
¼öÁø	28140	3	2	1	1	0	0	0	0	0	0	0	0	0	0	0	0	25520	1620	0	0	0	11170	12790	38310
¹Ì¼öÁø	28170	3	2	1	1	0	0	0	0	0	0	0	0	0	0	0	0	12760	1620	0	0	0	9750	11370	24130
¼öÁø	28170	3	2	1	1	0	0	0	0	0	0	0	0	0	0	0	0	25520	1620	0	0	0	10846	12466	37986
¹Ì¼öÁø	28185	1	2	1	1	0	0	0	0	0	0	0	0	0	0	0	0	12760	1620	0	0	0	3180	4800	17560
¼öÁø	28185	1	2	1	1	0	0	0	0	0	0	0	0	0	0	0	0	25520	1620	0	0	0	6640	8260	33780
¹Ì¼öÁø	28200	2	2	1	1	0	0	0	0	0	0	0	0	0	0	0	0	12760	1620	0	0	0	7740	9360	22120
¼öÁø	28200	2	2	1	1	0	0	0	0	0	0	0	0	0	0	0	0	25520	1620	0	0	0	10540	12160	37680
¹Ì¼öÁø	28237	2	2	1	1	0	0	0	0	0	0	0	0	0	0	0	0	12760	1620	0	0	0	8420	10040	22800
¼öÁø	28237	2	2	1	1	0	0	0	0	0	0	0	0	0	0	0	0	25520	1620	0	0	0	8200	9820	35340
¹Ì¼öÁø	28245	2	2	1	1	0	0	0	0	0	0	0	0	0	0	0	0	12760	1620	0	0	0	9877	11497	24257
¼öÁø	28245	2	2	1	1	0	0	0	0	0	0	0	0	0	0	0	0	25520	1620	0	0	0	10870	12490	38010
¹Ì¼öÁø	28260	2	2	1	1	0	0	0	0	0	0	0	0	0	0	0	0	12760	1620	0	0	0	3412	5032	17792
¼öÁø	28260	2	2	1	1	0	0	0	0	0	0	0	0	0	0	0	0	25520	1620	0	0	0	1810	3430	28950
¹Ì¼öÁø	28710	3	1	1	1	0	0	0	0	0	0	0	11	12	10	13	9	12760	1620	0	0	0	11170	12790	25550
¼öÁø	28710	3	1	1	1	0	0	0	0	0	0	0	8.650001	9.199999	8.099999	9.75	7.55	25520	1620	0	0	0	11170	12790	38310
¹Ì¼öÁø	28720	3	1	1	1	0	0	0	0	0	0	0	0	0	0	0	0	12760	1620	0	0	0	11890	13510	26270
¼öÁø	28720	3	1	2	2	0	0	0	0	0	0	0	15.75	16	15.2	16.25	14.6	25520	3240	0	0	0	56636	67420	92940
¹Ì¼öÁø	29110	3	2	1	1	0	0	0	0	0	0	0	0	0	0	0	0	12760	1620	0	0	0	6640	8260	21020
¼öÁø	29110	3	2	1	1	0	0	0	0	0	0	0	8.2	9.599999	6.8	11	5.4	25520	1620	0	0	0	11170	12790	38310
¹Ì¼öÁø	29140	1	2	1	1	0	0	0	0	0	0	0	0	0	0	0	0	12760	1620	0	0	0	6920	8540	21300
¼öÁø	29140	1	2	1	1	0	0	0	0	0	0	0	0	0	0	0	0	25520	1620	0	0	0	9820	11440	36960
¹Ì¼öÁø	29155	1	2	1	1	0	0	0	0	0	0	0	0	0	0	0	0	12760	1620	0	0	0	6660	8280	21040
¼öÁø	29155	1	2	1	1	0	0	0	0	0	0	0	0	0	0	0	0	25520	1620	0	0	0	8340	9960	35480
¹Ì¼öÁø	29170	1	2	1	1	0	0	0	0	0	0	0	0	0	0	0	0	12760	1620	0	0	0	3180	4800	17560
¼öÁø	29170	1	2	1	1	0	0	0	0	0	0	0	0	0	0	0	0	25520	1620	0	0	0	11170	12790	38310
¹Ì¼öÁø	29200	1	2	1	1	0	0	0	0	0	0	0	0	0	0	0	0	12760	1620	0	0	0	6810	8430	21190
¼öÁø	29200	1	2	1	1	0	0	0	0	0	0	0	0	0	0	0	0	25520	1620	0	0	0	3310	4930	30450
¹Ì¼öÁø	30110	3	2	1	1	0	0	0	0	0	0	0	0	0	0	0	0	12760	1620	0	0	0	6810	8430	21190
¼öÁø	30110	3	2	1	1	0	0	0	0	0	0	0	0	0	0	0	0	25520	1620	0	0	0	9600	11220	36740
¹Ì¼öÁø	30140	2	2	1	1	0	0	0	0	0	0	0	0	0	0	0	0	12760	1620	0	0	0	8340	9960	22720
¼öÁø	30140	2	2	1	1	0	0	0	0	0	0	0	0	0	0	0	0	25520	1620	0	0	0	8880	10500	36020
¹Ì¼öÁø	30170	1	2	1	1	0	0	0	0	0	0	0	0	0	0	0	0	12760	1620	0	0	0	3190	4810	17570
¼öÁø	30170	1	2	1	1	0	0	0	0	0	0	0	0	0	0	0	0	25520	1620	0	0	0	9820	11440	36960
¹Ì¼öÁø	30200	1	2	1	1	0	0	0	0	0	0	0	0	0	0	0	0	12760	1620	0	0	0	6050	7670	20430
¼öÁø	30200	1	2	1	1	0	0	0	0	0	0	0	0	0	0	0	0	25520	1620	0	0	0	8070	9690	35210
¹Ì¼öÁø	30230	2	2	1	1	0	0	0	0	0	0	0	0	0	0	0	0	12760	1620	0	0	0	9660	11280	24040
¼öÁø	30230	2	2	1	1	0	0	0	0	0	0	0	0	0	0	0	0	25520	1620	0	0	0	9190	12790	38310
¹Ì¼öÁø	31110	2	2	1	1	0	0	0	0	0	0	0	0	0	0	0	0	12760	1620	0	0	0	8900	10520	23280
¼öÁø	31110	2	2	1	1	0	0	0	0	0	0	0	0	0	0	0	0	25520	1620	0	0	0	9330	10950	36470
¹Ì¼öÁø	31140	1	2	1	1	0	0	0	0	0	0	0	0	0	0	0	0	12760	1620	0	0	0	9330	10950	23710
¼öÁø	31140	1	2	1	1	0	0	0	0	0	0	0	0	0	0	0	0	25520	1620	0	0	0	10350	11970	37490
¹Ì¼öÁø	31170	1	2	1	1	0	0	0	0	0	0	0	0	0	0	0	0	12760	1620	0	0	0	11170	12790	25550
¼öÁø	31170	1	2	1	1	0	0	0	0	0	0	0	0	0	0	0	0	25520	1620	0	0	0	11890	13510	39030
¹Ì¼öÁø	31200	1	2	1	1	0	0	0	0	0	0	0	0	0	0	0	0	12760	1620	0	0	0	6810	8430	21190
¼öÁø	31200	1	2	1	1	0	0	0	0	0	0	0	0	0	0	0	0	25520	1620	0	0	0	11560	13180	38700
¹Ì¼öÁø	31710	1	1	1	1	0	0	0	0	0	0	0	0	0	0	0	0	12760	1620	0	0	0	9660	11280	24040
¼öÁø	31710	1	1	1	1	0	0	0	0	0	0	0	0	0	0	0	0	25520	1620	0	0	0	11560	13180	38700
¹Ì¼öÁø	36110	3	1	1	1	0	0	0	0	0	0	0	0	0	0	0	0	12760	1620	0	0	0	9820	11440	24200
¼öÁø	36110	3	1	1	1	0	0	0	0	0	0	0	0	0	0	0	0	25520	1620	0	0	0	9190	11960	37480
¹Ì¼öÁø	41111	1	2	1	1	0	0	0	0	0	0	0	0	0	0	0	0	12760	1620	0	0	0	6155	7775	20535
¼öÁø	41111	1	2	1	1	0	0	0	0	0	0	0	0	0	0	0	0	25520	1620	0	0	0	11170	12790	38310
¹Ì¼öÁø	41113	3	2	1	1	0	0	0	0	0	0	0	0	0	0	0	0	12760	1620	0	0	0	8720	12490	25250
¼öÁø	41113	3	2	1	1	0	0	0	0	0	0	0	0	0	0	0	0	25520	1620	0	0	0	6810	8430	33950
¹Ì¼öÁø	41115	3	2	1	1	0	0	0	0	0	0	0	0	0	0	0	0	12760	1620	0	0	0	6470	8090	20850
¼öÁø	41115	3	2	1	1	0	0	0	0	0	0	0	0	0	0	0	0	25520	1620	0	0	0	10270	11890	37410
¹Ì¼öÁø	41117	1	2	1	1	0	0	0	0	0	0	0	0	0	0	0	0	12760	1620	0	0	0	2190	4970	17730
¼öÁø	41117	1	2	1	1	0	0	0	0	0	0	0	0	0	0	0	0	25520	1620	0	0	0	9871	11491	37011
¹Ì¼öÁø	41131	3	2	1	1	0	0	0	0	0	0	0	0	0	0	0	0	12760	1620	0	0	0	1270	2890	15650
¼öÁø	41131	3	2	1	1	0	0	0	0	0	0	0	0	0	0	0	0	25520	1620	0	0	0	1320	2940	28460
¹Ì¼öÁø	41133	3	2	1	1	0	0	0	0	0	0	0	0	0	0	0	0	12760	1620	0	0	0	3260	4880	17640
¼öÁø	41133	3	2	1	1	0	0	0	0	0	0	0	0	0	0	0	0	25520	1620	0	0	0	1320	2940	28460
¹Ì¼öÁø	41135	1	2	1	1	0	0	0	0	0	0	0	0	0	0	0	0	12760	1620	0	0	0	3180	4800	17560
¼öÁø	41135	1	2	1	1	0	0	0	0	0	0	0	0	0	0	0	0	25520	1620	0	0	0	1320	2940	28460
¹Ì¼öÁø	41150	3	2	1	1	0	0	0	0	0	0	0	0	0	0	0	0	12760	1620	0	0	0	8000	9620	22380
¼öÁø	41150	3	2	1	1	0	0	0	0	0	0	0	0	0	0	0	0	25520	1620	0	0	0	10070	11690	37210
¹Ì¼öÁø	41171	3	2	1	1	0	0	0	0	0	0	0	0	0	0	0	0	12760	1620	0	0	0	10870	12490	25250
¼öÁø	41171	3	2	1	1	0	0	0	0	0	0	0	0	0	0	0	0	25520	1620	0	0	0	7000	8620	34140
¹Ì¼öÁø	41173	1	2	1	1	0	0	0	0	0	0	0	0	0	0	0	0	12760	1620	0	0	0	4230	5850	18610
¼öÁø	41173	1	2	1	1	0	0	0	0	0	0	0	0	0	0	0	0	25520	1620	0	0	0	5760	7380	32900
¹Ì¼öÁø	41195	3	2	1	1	0	0	0	0	0	0	0	0	0	0	0	0	12760	1620	0	0	0	6800	8420	21180
¼öÁø	41195	3	2	1	1	0	0	0	0	0	0	0	0	0	0	0	0	25520	1620	0	0	0	6810	8430	33950
¹Ì¼öÁø	41197	2	2	1	1	0	0	0	0	0	0	0	0	0	0	0	0	12760	1620	0	0	0	3330	4950	17710
¼öÁø	41197	2	2	1	1	0	0	0	0	0	0	0	0	0	0	0	0	25520	1620	0	0	0	11560	13180	38700
¹Ì¼öÁø	41199	3	2	1	1	0	0	0	0	0	0	0	0	0	0	0	0	12760	1620	0	0	0	7720	9340	22100
¼öÁø	41199	3	2	1	1	0	0	0	0	0	0	0	0	0	0	0	0	25520	1620	0	0	0	7810	9430	34950
¹Ì¼öÁø	41210	3	2	1	1	0	0	0	0	0	0	0	0	0	0	0	0	12760	1620	0	0	0	7410	9030	21790
¼öÁø	41210	3	2	1	1	0	0	0	0	0	0	0	0	0	0	0	0	25520	1620	0	0	0	8000	9620	35140
¹Ì¼öÁø	41220	2	2	1	1	0	0	0	0	0	0	0	0	0	0	0	0	12760	1620	0	0	0	6640	8260	21020
¼öÁø	41220	2	2	1	1	0	0	0	0	0	0	0	0	0	0	0	0	25520	1620	0	0	0	7720	9340	34860
¹Ì¼öÁø	41250	2	2	1	1	0	0	0	0	0	0	0	.15	.2	.1	.25	.05	12760	1620	0	0	0	11170	12790	25550
¼öÁø	41250	2	2	1	1	0	0	0	0	0	0	0	0	0	0	0	0	25520	1620	0	0	0	11560	13180	38700
¹Ì¼öÁø	41271	3	2	1	1	0	0	0	0	0	0	0	0	0	0	0	0	12760	1620	0	0	0	10350	11970	24730
¼öÁø	41271	3	2	1	1	0	0	0	0	0	0	0	0	0	0	0	0	25520	1620	0	0	0	11170	12790	38310
¹Ì¼öÁø	41273	2	2	1	1	0	0	0	0	0	0	0	0	0	0	0	0	12760	1620	0	0	0	10870	12490	25250
¼öÁø	41273	2	2	1	1	0	0	0	0	0	0	0	0	0	0	0	0	25520	1620	0	0	0	9090	10710	36230
¹Ì¼öÁø	41281	2	2	1	1	0	0	0	0	0	0	0	0	0	0	0	0	12760	1620	0	0	0	6680	8300	21060
¼öÁø	41281	2	2	1	1	0	0	0	0	0	0	0	0	0	0	0	0	25520	1620	0	0	0	1320	2940	28460
¹Ì¼öÁø	41285	1	2	1	1	0	0	0	0	0	0	0	0	0	0	0	0	12760	1620	0	0	0	7980	9600	22360
¼öÁø	41285	1	2	1	1	0	0	0	0	0	0	0	0	0	0	0	0	25520	1620	0	0	0	6640	8260	33780
¹Ì¼öÁø	41287	1	2	1	1	0	0	0	0	0	0	0	0	0	0	0	0	12760	1620	0	0	0	7000	8620	21380
¼öÁø	41287	1	2	1	1	0	0	0	0	0	0	0	0	0	0	0	0	25520	1620	0	0	0	9110	10730	36250
¹Ì¼öÁø	41290	1	2	1	1	0	0	0	0	0	0	0	0	0	0	0	0	12760	1620	0	0	0	8420	10040	22800
¼öÁø	41290	1	2	1	1	0	0	0	0	0	0	0	0	0	0	0	0	25520	1620	0	0	0	11560	13180	38700
¹Ì¼öÁø	41310	1	2	1	1	0	0	0	0	0	0	0	0	0	0	0	0	12760	1620	0	0	0	9350	10970	23730
¼öÁø	41310	1	2	1	1	0	0	0	0	0	0	0	0	0	0	0	0	25520	1620	0	0	0	7720	9340	34860
¹Ì¼öÁø	41360	2	2	1	1	0	0	0	0	0	0	0	0	0	0	0	0	12760	1620	0	0	0	3260	4880	17640
¼öÁø	41360	2	2	1	1	0	0	0	0	0	0	0	0	0	0	0	0	25520	1620	0	0	0	2605	4225	29745
¹Ì¼öÁø	41370	1	2	1	1	0	0	0	0	0	0	0	0	0	0	0	0	12760	1620	0	0	0	10870	12490	25250
¼öÁø	41370	1	2	1	1	0	0	0	0	0	0	0	0	0	0	0	0	25520	1620	0	0	0	6640	8260	33780
¹Ì¼öÁø	41390	1	2	1	1	0	0	0	0	0	0	0	0	0	0	0	0	12760	1620	0	0	0	10870	12490	25250
¼öÁø	41390	1	2	1	1	0	0	0	0	0	0	0	0	0	0	0	0	25520	1620	0	0	0	10550	12790	38310
¹Ì¼öÁø	41410	1	2	1	1	0	0	0	0	0	0	0	0	0	0	0	0	12760	1620	0	0	0	3100	4720	17480
¼öÁø	41410	1	2	1	1	0	0	0	0	0	0	0	0	0	0	0	0	25520	1620	0	0	0	8420	10040	35560
¹Ì¼öÁø	41430	1	2	1	1	0	0	0	0	0	0	0	0	0	0	0	0	12760	1620	0	0	0	7000	8620	21380
¼öÁø	41430	1	2	1	1	0	0	0	0	0	0	0	0	0	0	0	0	25520	1620	0	0	0	11170	12790	38310
¹Ì¼öÁø	41450	1	2	1	1	0	0	0	0	0	0	0	0	0	0	0	0	12760	1620	0	0	0	6640	8260	21020
¼öÁø	41450	1	2	1	1	0	0	0	0	0	0	0	0	0	0	0	0	25520	1620	0	0	0	9882	11502	37022
¹Ì¼öÁø	41461	3	2	1	1	0	0	0	0	0	0	0	0	0	0	0	0	12760	1620	0	0	0	10350	11970	24730
¼öÁø	41461	3	2	1	1	0	0	0	0	0	0	0	0	0	0	0	0	25520	1620	0	0	0	10870	12490	38010
¹Ì¼öÁø	41463	2	2	1	1	0	0	0	0	0	0	0	0	0	0	0	0	12760	1620	0	0	0	8000	9820	22580
¼öÁø	41463	2	2	1	1	0	0	0	0	0	0	0	0	0	0	0	0	25520	1620	0	0	0	3350	4970	30490
¹Ì¼öÁø	41465	1	2	1	1	0	0	0	0	0	0	0	0	0	0	0	0	12760	1620	0	0	0	6470	8090	20850
¼öÁø	41465	1	2	1	1	0	0	0	0	0	0	0	0	0	0	0	0	25520	1620	0	0	0	8200	9820	35340
¹Ì¼öÁø	41480	1	2	1	0	0	0	0	0	0	0	0	0	0	0	0	0	12760	0	0	0	0	4480	4480	17240
¼öÁø	41480	1	2	1	1	0	0	0	0	0	0	0	0	0	0	0	0	25520	1620	0	0	0	9820	11440	36960
¹Ì¼öÁø	41500	1	2	1	1	0	0	0	0	0	0	0	0	0	0	0	0	12760	1620	0	0	0	11170	12790	25550
¼öÁø	41500	1	2	1	1	0	0	0	0	0	0	0	.15	.2	.1	.25	.05	25520	1620	0	0	0	7000	8620	34140
¹Ì¼öÁø	41550	2	2	1	1	0	0	0	0	0	0	0	0	0	0	0	0	12760	1620	0	0	0	6640	8260	21020
¼öÁø	41550	2	2	1	1	0	0	0	0	0	0	0	0	0	0	0	0	25520	1620	0	0	0	10350	11970	37490
¹Ì¼öÁø	41570	2	2	1	1	0	0	0	0	0	0	0	0	0	0	0	0	12760	1620	0	0	0	6470	8090	20850
¼öÁø	41570	2	2	1	1	0	0	0	0	0	0	0	0	0	0	0	0	25520	1620	0	0	0	11170	12790	38310
¹Ì¼öÁø	41590	1	2	1	1	0	0	0	0	0	0	0	0	0	0	0	0	12760	1620	0	0	0	2130	8090	20850
¼öÁø	41590	1	2	1	1	0	0	0	0	0	0	0	0	0	0	0	0	25520	1620	0	0	0	10350	11970	37490
¹Ì¼öÁø	41610	1	2	1	1	0	0	0	0	0	0	0	0	0	0	0	0	12760	1620	0	0	0	1320	2940	15700
¼öÁø	41610	1	2	1	1	0	0	0	0	0	0	0	0	0	0	0	0	25520	1620	0	0	0	8500	10120	35640
¹Ì¼öÁø	41630	2	2	1	1	0	0	0	0	0	0	0	0	0	0	0	0	12760	1620	0	0	0	11170	12790	25550
¼öÁø	41630	2	2	1	1	0	0	0	0	0	0	0	0	0	0	0	0	25520	1620	0	0	0	11170	12790	38310
¹Ì¼öÁø	41650	2	2	1	1	0	0	0	0	0	0	0	0	0	0	0	0	12760	1620	0	0	0	6810	8430	21190
¼öÁø	41650	2	2	1	1	0	0	0	0	0	0	0	0	0	0	0	0	25520	1620	0	0	0	11560	13180	38700
¹Ì¼öÁø	41670	2	1	1	1	0	0	0	0	0	0	0	0	0	0	0	0	12760	1620	0	0	0	11070	12790	25550
¼öÁø	41670	2	1	1	1	0	0	0	0	0	0	0	11.5	12	11	12.5	10.5	25520	1620	0	0	0	11560	13180	38700
¹Ì¼öÁø	41730	2	1	1	1	0	0	0	0	0	0	0	15.75	16	15.5	16.25	15.25	12760	1620	0	0	0	10870	12490	25250
¼öÁø	41730	2	1	5	5	1	1	0	0	0	0	0	20	20	20	20	20	25520	8100	131300	153197	284497	98308	390905	416425
¹Ì¼öÁø	41800	3	1	1	1	0	0	0	0	0	0	0	.45	.6	.3	.75	.15	12760	1620	0	0	0	11380	13000	25760
¼öÁø	41800	3	1	1	1	0	0	0	0	0	0	0	0	0	0	0	0	25520	1620	0	0	0	11170	12790	38310
¹Ì¼öÁø	41820	3	1	1	1	0	0	0	0	0	0	0	3	4	2	5	1	12760	1620	0	0	0	11170	12790	25550
¼öÁø	41820	3	1	1	1	0	0	0	0	0	0	0	7.7	8.599999	6.8	9.5	5.9	25520	1620	0	0	0	11560	13180	38700
¹Ì¼öÁø	41830	2	1	1	1	0	0	0	0	0	0	0	0	0	0	0	0	12760	1620	0	0	0	10870	12490	25250
¼öÁø	41830	2	1	1	1	0	0	0	0	0	0	0	0	0	0	0	0	25520	1620	0	0	0	12630	14250	39770
¹Ì¼öÁø	42110	2	2	1	1	0	0	0	0	0	0	0	0	0	0	0	0	12760	1620	0	0	0	10870	12490	25250
¼öÁø	42110	2	2	1	1	0	0	0	0	0	0	0	0	0	0	0	0	25520	1620	0	0	0	8940	12490	38010
¹Ì¼öÁø	42130	2	2	1	1	0	0	0	0	0	0	0	0	0	0	0	0	12760	1620	0	0	0	5280	6900	19660
¼öÁø	42130	2	2	1	1	0	0	0	0	0	0	0	0	0	0	0	0	25520	1620	0	0	0	8200	9820	35340
¹Ì¼öÁø	42150	2	2	1	1	0	0	0	0	0	0	0	0	0	0	0	0	12760	1620	0	0	0	10780	12400	25160
¼öÁø	42150	2	2	1	1	0	0	0	0	0	0	0	0	0	0	0	0	25520	1620	0	0	0	10550	12790	38310
¹Ì¼öÁø	42170	2	2	1	1	0	0	0	0	0	0	0	0	0	0	0	0	12760	1620	0	0	0	11560	13180	25940
¼öÁø	42170	2	2	1	1	0	0	0	0	0	0	0	0	0	0	0	0	25520	1620	0	0	0	12310	13930	39450
¹Ì¼öÁø	42190	3	2	1	1	0	0	0	0	0	0	0	0	0	0	0	0	12760	1620	0	0	0	10830	12450	25210
¼öÁø	42190	3	2	1	1	0	0	0	0	0	0	0	8.950001	9.6	8.299999	10.25	7.65	25520	1620	0	0	0	12310	13930	39450
¹Ì¼öÁø	42210	3	2	1	1	0	0	0	0	0	0	0	0	0	0	0	0	12760	1620	0	0	0	3190	4810	17570
¼öÁø	42210	3	2	1	1	0	0	0	0	0	0	0	10.75	12	9.5	13	8.250001	25520	1620	0	0	0	11560	13180	38700
¹Ì¼öÁø	42230	3	2	1	1	0	0	0	0	0	0	0	0	0	0	0	0	12760	1620	0	0	0	11560	13180	25940
¼öÁø	42230	3	2	1	1	0	0	0	0	0	0	0	7.3	8.400001	6.2	9.5	5.100001	25520	1620	0	0	0	12310	13930	39450
¹Ì¼öÁø	42720	3	1	1	1	0	0	0	0	0	0	0	0	0	0	0	0	12760	1620	0	0	0	7000	8620	21380
¼öÁø	42720	3	1	1	1	0	0	0	0	0	0	0	0	0	0	0	0	25520	1620	0	0	0	11890	13510	39030
¹Ì¼öÁø	42730	2	1	1	1	0	0	0	0	0	0	0	1.5	2	1	2.5	.5	12760	1620	0	0	0	11890	13510	26270
¼öÁø	42730	2	1	1	1	0	0	0	0	0	0	0	1.35	1.8	.9000001	2.25	.45	25520	1620	0	0	0	17140	18760	44280
¹Ì¼öÁø	42750	3	1	1	1	0	0	0	0	0	0	0	13.1	13.6	12.4	14	11.7	12760	1620	0	0	0	11890	13510	26270
¼öÁø	42750	3	1	1	1	0	0	0	0	0	0	0	.75	1	.5	1.25	.25	25520	1620	0	0	0	11890	13510	39030
¹Ì¼öÁø	42760	3	1	1	1	0	0	0	0	0	0	0	.3	.4	.2	.5	.1	12760	1620	0	0	0	8200	9820	22580
¼öÁø	42760	3	1	1	1	0	0	0	0	0	0	0	9.5	11	8	12.5	6.5	25520	1620	0	0	0	12630	14250	39770
¹Ì¼öÁø	42770	3	1	1	1	0	0	0	0	0	0	0	.3	.4	.2	.5	.1	12760	1620	0	0	0	11560	13180	25940
¼öÁø	42770	3	1	1	1	0	0	0	0	0	0	0	14.25	15	13.5	15.75	12.75	25520	1620	0	0	0	12310	13930	39450
¹Ì¼öÁø	42780	3	1	1	1	0	0	0	0	0	0	0	0	0	0	0	0	12760	1620	0	0	0	11170	12790	25550
¼öÁø	42780	3	1	1	1	0	0	0	0	0	0	0	1.2	1.6	.8	2	.4	25520	1620	0	0	0	11560	13180	38700
¹Ì¼öÁø	42790	2	1	1	1	0	0	0	0	0	0	0	0	0	0	0	0	12760	1620	0	0	0	11560	13180	25940
¼öÁø	42790	2	1	1	1	0	0	0	0	0	0	0	0	0	0	0	0	25520	1620	0	0	0	11560	13180	38700
¹Ì¼öÁø	42800	3	1	1	1	0	0	0	0	0	0	0	0	0	0	0	0	12760	1620	0	0	0	11560	13180	25940
¼öÁø	42800	3	1	1	1	0	0	0	0	0	0	0	0	0	0	0	0	25520	1620	0	0	0	12310	13930	39450
¹Ì¼öÁø	42810	3	1	1	1	0	0	0	0	0	0	0	0	0	0	0	0	12760	1620	0	0	0	11560	13180	25940
¼öÁø	42810	3	1	1	1	0	0	0	0	0	0	0	13.2	13.6	12.8	14	12.4	25520	1620	0	0	0	21040	23830	49350
¹Ì¼öÁø	42820	2	1	1	1	0	0	0	0	0	0	0	8.4	9.2	7.6	10	6.8	12760	1620	0	0	0	11890	13510	26270
¼öÁø	42820	2	1	1	1	0	0	0	0	0	0	0	0	0	0	0	0	25520	1620	0	0	0	12310	14930	40450
¹Ì¼öÁø	42830	3	1	1	1	0	0	0	0	0	0	0	1.8	2.4	1.2	3	.6	12760	1620	0	0	0	12310	13930	26690
¼öÁø	42830	3	1	1	1	0	0	0	0	0	0	0	3	4	2	5	1	25520	1620	0	0	0	11890	13510	39030
¹Ì¼öÁø	43111	3	2	1	1	0	0	0	0	0	0	0	0	0	0	0	0	12760	1620	0	0	0	11170	12790	25550
¼öÁø	43111	3	2	1	1	0	0	0	0	0	0	0	0	0	0	0	0	25520	1620	0	0	0	11560	13180	38700
¹Ì¼öÁø	43113	2	2	1	1	0	0	0	0	0	0	0	0	0	0	0	0	12760	1620	0	0	0	6470	8090	20850
¼öÁø	43113	2	2	1	1	0	0	0	0	0	0	0	0	0	0	0	0	25520	1620	0	0	0	1320	2940	28460
¹Ì¼öÁø	43130	1	2	1	1	0	0	0	0	0	0	0	0	0	0	0	0	12760	1620	0	0	0	9662	11282	24042
¼öÁø	43130	1	2	1	1	0	0	0	0	0	0	0	0	0	0	0	0	25520	1620	0	0	0	5280	6900	32420
¹Ì¼öÁø	43150	2	2	1	1	0	0	0	0	0	0	0	0	0	0	0	0	12760	1620	0	0	0	11170	12790	25550
¼öÁø	43150	2	2	1	1	0	0	0	0	0	0	0	0	0	0	0	0	25520	1620	0	0	0	11560	13180	38700
¹Ì¼öÁø	43710	2	1	1	1	0	0	0	0	0	0	0	0	0	0	0	0	12760	1620	0	0	0	10800	13180	25940
¼öÁø	43710	2	1	1	1	0	0	0	0	0	0	0	8.8	10.4	7.2	12	5.6	25520	1620	0	0	0	11560	13180	38700
¹Ì¼öÁø	43720	1	1	1	1	0	0	0	0	0	0	0	11.65	12.2	11.1	12.75	10.55	12760	1620	0	0	0	8200	9820	22580
¼öÁø	43720	1	1	2	1	0	0	0	0	0	0	0	12.7	13.6	11.8	14.5	10.9	25520	1620	0	0	0	11640	13260	38780
¹Ì¼öÁø	43730	3	1	1	1	0	0	0	0	0	0	0	0	0	0	0	0	12760	1620	0	0	0	11560	13180	25940
¼öÁø	43730	3	1	1	1	0	0	0	0	0	0	0	9.8	10.4	9.2	11	8.6	25520	1620	0	0	0	12960	14580	40100
¹Ì¼öÁø	43740	2	1	1	1	0	0	0	0	0	0	0	0	0	0	0	0	12760	1620	0	0	0	12310	13930	26690
¼öÁø	43740	2	1	2	1	0	0	0	0	0	0	0	9.300001	10.4	8.2	11.5	7.099999	25520	1620	0	0	0	12310	13930	39450
¹Ì¼öÁø	43745	3	1	1	1	0	0	0	0	0	0	0	0	0	0	0	0	12760	1620	0	0	0	10870	12490	25250
¼öÁø	43745	3	1	1	1	0	0	0	0	0	0	0	1.8	2.4	1.2	3	.6	25520	1620	0	0	0	12960	14580	40100
¹Ì¼öÁø	43750	3	1	1	1	0	0	0	0	0	0	0	0	0	0	0	0	12760	1620	0	0	0	11890	13510	26270
¼öÁø	43750	3	1	1	1	0	0	0	0	0	0	0	12.35	12.8	11.9	13.25	11.45	25520	1620	0	0	0	12630	14250	39770
¹Ì¼öÁø	43760	2	1	1	1	0	0	0	0	0	0	0	8.949999	9.6	8.300001	10.25	7.650001	12760	1620	0	0	0	12390	14010	26770
¼öÁø	43760	2	1	2	1	0	0	0	0	0	0	0	7.600001	8.799999	6.4	10	5.2	25520	1620	0	0	0	12310	13930	39450
¹Ì¼öÁø	43770	3	1	1	1	0	0	0	0	0	0	0	.3	.4	.2	.5	.1	12760	1620	0	0	0	10350	11970	24730
¼öÁø	43770	3	1	1	1	0	0	0	0	0	0	0	10	11	9	12	8	25520	1620	0	0	0	12310	13930	39450
¹Ì¼öÁø	43800	3	1	1	1	0	0	0	0	0	0	0	0	0	0	0	0	12760	1620	0	0	0	11170	12790	25550
¼öÁø	43800	3	1	1	1	0	0	0	0	0	0	0	13.1	13.6	12.4	14	11.7	25520	1620	0	0	0	25415	27035	52555
¹Ì¼öÁø	44130	2	2	1	1	0	0	0	0	0	0	0	0	0	0	0	0	12760	1620	0	0	0	11890	13510	26270
¼öÁø	44130	2	2	1	10	1	0	0	0	0	0	0	20	20	20	20	20	25520	16200	131300	0	131300	178715	326215	351735
¹Ì¼öÁø	44131	2	2	1	1	0	0	0	0	0	0	0	0	0	0	0	0	12760	1620	0	0	0	9110	10730	23490
¼öÁø	44131	2	2	1	1	0	0	0	0	0	0	0	0	0	0	0	0	25520	1620	0	0	0	11560	13180	38700
¹Ì¼öÁø	44133	2	2	1	1	0	0	0	0	0	0	0	0	0	0	0	0	12760	1620	0	0	0	1300	2920	15680
¼öÁø	44133	2	2	1	1	0	0	0	0	0	0	0	0	0	0	0	0	25520	1620	0	0	0	3190	4810	30330
¹Ì¼öÁø	44150	1	2	1	1	0	0	0	0	0	0	0	0	0	0	0	0	12760	1620	0	0	0	11170	12790	25550
¼öÁø	44150	1	2	1	1	0	0	0	0	0	0	0	0	0	0	0	0	25520	1620	0	0	0	11890	13510	39030
¹Ì¼öÁø	44180	2	2	1	1	0	0	0	0	0	0	0	.15	.2	.1	.25	.05	12760	1620	0	0	0	9820	11440	24200
¼öÁø	44180	2	2	1	1	0	0	0	0	0	0	0	6.000001	6.999999	4.999999	8	3.999999	25520	1620	0	0	0	11890	13510	39030
¹Ì¼öÁø	44200	3	2	1	1	0	0	0	0	0	0	0	0	0	0	0	0	12760	1620	0	0	0	3180	4800	17560
¼öÁø	44200	3	2	1	1	0	0	0	0	0	0	0	0	0	0	0	0	25520	1620	0	0	0	11560	13180	38700
¹Ì¼öÁø	44210	1	2	1	1	0	0	0	0	0	0	0	0	0	0	0	0	12760	1620	0	0	0	7650	9270	22030
¼öÁø	44210	1	2	1	1	0	0	0	0	0	0	0	12.1	12.8	11.4	13	10.7	25520	1620	0	0	0	11560	13180	38700
¹Ì¼öÁø	44230	2	2	1	1	0	0	0	0	0	0	0	0	0	0	0	0	12760	1620	0	0	0	9570	11190	23950
¼öÁø	44230	2	2	1	1	0	0	0	0	0	0	0	0	0	0	0	0	25520	1620	0	0	0	12630	14250	39770
¹Ì¼öÁø	44250	3	2	1	1	0	0	0	0	0	0	0	2.85	3.8	1.9	4.75	.9500001	12760	1620	0	0	0	11170	12790	25550
¼öÁø	44250	3	2	1	1	0	0	0	0	0	0	0	1.75	2	1.5	2.25	1.25	25520	1620	0	0	0	11170	12790	38310
¹Ì¼öÁø	44270	3	1	1	1	0	0	0	0	0	0	0	0	0	0	0	0	12760	1620	0	0	0	9840	11460	24220
¼öÁø	44270	3	1	1	1	0	0	0	0	0	0	0	0	0	0	0	0	25520	1620	0	0	0	10870	12490	38010
¹Ì¼öÁø	44710	1	1	1	1	0	0	0	0	0	0	0	.9	1.2	.6	1.5	.3	12760	1620	0	0	0	11890	13510	26270
¼öÁø	44710	1	1	1	1	0	0	0	0	0	0	0	2.4	3.2	1.6	4	.8000001	25520	1620	0	0	0	12310	13930	39450
¼öÁø	44730	3	1	3	1	0	0	0	0	0	0	0	19.15	19.2	19.1	19.25	19.05	25520	1620	0	0	0	15500	74360	99880
¹Ì¼öÁø	44760	2	1	1	1	0	0	0	0	0	0	0	0	0	0	0	0	12760	1620	0	0	0	11890	13510	26270
¼öÁø	44760	2	1	2	1	0	0	0	0	0	0	0	0	0	0	0	0	25520	1620	0	0	0	11890	13510	39030
¹Ì¼öÁø	44770	3	1	1	1	0	0	0	0	0	0	0	0	0	0	0	0	12760	1620	0	0	0	11170	12790	25550
¼öÁø	44770	3	1	1	1	0	0	0	0	0	0	0	0	0	0	0	0	25520	1620	0	0	0	11170	12790	38310
¹Ì¼öÁø	44790	3	1	1	0	0	0	0	0	0	0	0	12.35	12.8	11.9	13.25	11.45	12760	0	0	0	0	11190	12810	25570
¼öÁø	44790	3	1	1	1	0	0	0	0	0	0	0	9.799999	10.4	9.200001	11	8.6	25520	1620	0	0	0	11170	12790	38310
¹Ì¼öÁø	44800	3	1	1	1	0	0	0	0	0	0	0	0	0	0	0	0	12760	1620	0	0	0	11170	12790	25550
¼öÁø	44800	3	1	1	1	0	0	0	0	0	0	0	.9	1.2	.6	1.5	.3	25520	1620	0	0	0	11170	12790	38310
¹Ì¼öÁø	44810	1	1	1	1	0	0	0	0	0	0	0	.15	.2	.1	.25	.05	12760	1620	0	0	0	11170	12790	25550
¼öÁø	44810	1	1	1	1	0	0	0	0	0	0	0	9.6	10.8	8.4	12	7.2	25520	1620	0	0	0	11560	13180	38700
¹Ì¼öÁø	44825	2	1	1	1	0	0	0	0	0	0	0	7.65	8.799999	6.1	9.5	4.55	12760	1620	0	0	0	10870	12490	25250
¼öÁø	44825	2	1	1	1	0	0	0	0	0	0	0	0	0	0	0	0	25520	1620	0	0	0	10350	11970	37490
¹Ì¼öÁø	45111	1	2	1	1	0	0	0	0	0	0	0	0	0	0	0	0	12760	1620	0	0	0	6640	8260	21020
¼öÁø	45111	1	2	1	1	0	0	0	0	0	0	0	0	0	0	0	0	25520	1620	0	0	0	6640	8260	33780
¹Ì¼öÁø	45113	2	2	1	1	0	0	0	0	0	0	0	0	0	0	0	0	12760	1620	0	0	0	6640	8260	21020
¼öÁø	45113	2	2	1	1	0	0	0	0	0	0	0	0	0	0	0	0	25520	1620	0	0	0	11890	13510	39030
¹Ì¼öÁø	45130	1	2	1	1	0	0	0	0	0	0	0	0	0	0	0	0	12760	1620	0	0	0	8000	9620	22380
¼öÁø	45130	1	2	1	1	0	0	0	0	0	0	0	0	0	0	0	0	25520	1620	0	0	0	7000	8620	34140
¹Ì¼öÁø	45140	3	2	1	1	0	0	0	0	0	0	0	0	0	0	0	0	12760	1620	0	0	0	6802	9250	22010
¼öÁø	45140	3	2	1	1	0	0	0	0	0	0	0	0	0	0	0	0	25520	1620	0	0	0	11890	13510	39030
¹Ì¼öÁø	45180	2	2	1	1	0	0	0	0	0	0	0	0	0	0	0	0	12760	1620	0	0	0	8200	9820	22580
¼öÁø	45180	2	2	1	1	0	0	0	0	0	0	0	.45	.6	.3	.75	.15	25520	1620	0	0	0	12310	13930	39450
¹Ì¼öÁø	45190	3	2	1	1	0	0	0	0	0	0	0	.3	.4	.2	.5	.1	12760	1620	0	0	0	10870	12490	25250
¼öÁø	45190	3	2	1	1	0	0	0	0	0	0	0	11.5	12	10.9	12.5	9.950001	25520	1620	0	0	0	11560	13180	38700
¹Ì¼öÁø	45210	3	2	1	1	0	0	0	0	0	0	0	8.949999	9.599999	8.3	10.25	7.15	12760	1620	0	0	0	11170	12790	25550
¼öÁø	45210	3	2	1	1	0	0	0	0	0	0	0	0	0	0	0	0	25520	1620	0	0	0	13310	14930	40450
¹Ì¼öÁø	45710	3	1	1	1	0	0	0	0	0	0	0	0	0	0	0	0	12760	1620	0	0	0	11170	12790	25550
¼öÁø	45710	3	1	1	1	0	0	0	0	0	0	0	.15	.2	.1	.25	.05	25520	1620	0	0	0	7000	8620	34140
¹Ì¼öÁø	45720	3	1	1	1	0	0	0	0	0	0	0	10.9	12.2	9.6	13.5	8.300001	12760	1620	0	0	0	18070	19690	32450
¼öÁø	45720	3	1	1	1	0	0	0	0	0	0	0	15.8	16.4	15.2	17	14.6	25520	1620	0	0	0	13310	14930	40450
¹Ì¼öÁø	45730	3	1	1	1	0	0	0	0	0	0	0	9.55	10.4	8.7	11.25	7.85	12760	1620	0	0	0	12310	13930	26690
¼öÁø	45730	3	1	1	1	0	0	0	0	0	0	0	15.3	15.4	15	15.5	14.5	25520	1620	0	0	0	10590	12210	37730
¹Ì¼öÁø	45740	3	1	1	1	0	0	0	0	0	0	0	3.3	4.400001	2.2	5.5	1.1	12760	1620	0	0	0	7020	8640	21400
¼öÁø	45740	3	1	2	1	0	0	0	0	0	0	0	8.35	9.8	6.899999	11.25	5.45	25520	1620	0	0	0	11560	13180	38700
¹Ì¼öÁø	45750	3	1	1	1	0	0	0	0	0	0	0	11	12	10	12.5	9	12760	1620	0	0	0	11560	13180	25940
¼öÁø	45750	3	1	1	1	0	0	0	0	0	0	0	1.5	2	1	2.5	.5000001	25520	1620	0	0	0	13310	14930	40450
¹Ì¼öÁø	45770	3	1	1	1	0	0	0	0	0	0	0	11.5	12	10.4	12.5	9.200001	12760	1620	0	0	0	11890	13510	26270
¼öÁø	45770	3	1	1	1	0	0	0	0	0	0	0	11.55	12.4	10.7	13.25	9.85	25520	1620	0	0	0	13310	14930	40450
¹Ì¼öÁø	45790	3	1	1	1	0	0	0	0	0	0	0	0	0	0	0	0	12760	1620	0	0	0	8700	13180	25940
¼öÁø	45790	3	1	1	1	0	0	0	0	0	0	0	.15	.2	.1	.25	.05	25520	1620	0	0	0	12630	14250	39770
¹Ì¼öÁø	45800	3	1	1	1	0	0	0	0	0	0	0	0	0	0	0	0	12760	1620	0	0	0	11170	12790	25550
¼öÁø	45800	3	1	1	1	0	0	0	0	0	0	0	0	0	0	0	0	25520	1620	0	0	0	11560	13180	38700
¹Ì¼öÁø	46110	3	2	1	1	0	0	0	0	0	0	0	0	0	0	0	0	12760	1620	0	0	0	6640	8260	21020
¼öÁø	46110	3	2	1	1	0	0	0	0	0	0	0	0	0	0	0	0	25520	1620	0	0	0	8730	10350	35870
¹Ì¼öÁø	46130	3	2	1	1	0	0	0	0	0	0	0	0	0	0	0	0	12760	1620	0	0	0	6640	8260	21020
¼öÁø	46130	3	2	1	1	0	0	0	0	0	0	0	0	0	0	0	0	25520	1620	0	0	0	11170	12790	38310
¹Ì¼öÁø	46150	2	2	1	1	0	0	0	0	0	0	0	0	0	0	0	0	12760	1620	0	0	0	10563	12183	24943
¼öÁø	46150	2	2	1	1	0	0	0	0	0	0	0	0	0	0	0	0	25520	1620	0	0	0	11560	13180	38700
¹Ì¼öÁø	46170	2	2	1	1	0	0	0	0	0	0	0	.75	1	.5	1.25	.25	12760	1620	0	0	0	10230	12490	25250
¼öÁø	46170	2	2	1	1	0	0	0	0	0	0	0	0	0	0	0	0	25520	1620	0	0	0	12310	13930	39450
¹Ì¼öÁø	46230	3	2	1	1	0	0	0	0	0	0	0	0	0	0	0	0	12760	1620	0	0	0	9820	11440	24200
¼öÁø	46230	3	2	1	1	0	0	0	0	0	0	0	0	0	0	0	0	25520	1620	0	0	0	4150	5770	31290
¹Ì¼öÁø	46710	2	1	1	1	0	0	0	0	0	0	0	.6	.8	.4	1	.2	12760	1620	0	0	0	11890	13510	26270
¼öÁø	46710	2	1	1	1	0	0	0	0	0	0	0	.15	.2	.1	.25	.05	25520	1620	0	0	0	11560	13180	38700
¹Ì¼öÁø	46720	3	1	1	1	0	0	0	0	0	0	0	10.9	12.2	9.6	13.5	8.300001	12760	1620	0	0	0	12310	13930	26690
¼öÁø	46720	3	1	1	1	0	0	0	0	0	0	0	3	4	2	5	1	25520	1620	0	0	0	11890	13510	39030
¹Ì¼öÁø	46730	3	1	1	1	0	0	0	0	0	0	0	11.25	12	10.5	12.75	9.750001	12760	1620	0	0	0	12960	14580	27340
¼öÁø	46730	3	1	1	1	0	0	0	0	0	0	0	0	0	0	0	0	25520	1620	0	0	0	11560	13180	38700
¹Ì¼öÁø	46770	3	1	1	1	0	0	0	0	0	0	0	10.2	11.6	8.8	12.75	7.4	12760	1620	0	0	0	12630	14250	27010
¼öÁø	46770	3	1	1	1	0	0	0	0	0	0	0	.9	1.2	.6	1.5	.3	25520	1620	0	0	0	10830	12450	37970
¹Ì¼öÁø	46780	3	1	1	1	0	0	0	0	0	0	0	7.2	7.599999	6.8	8	6.400001	12760	1620	0	0	0	16770	18390	31150
¼öÁø	46780	3	1	2	1	0	0	0	0	0	0	0	13.6	13.8	13.4	14	13.2	25520	1620	0	0	0	23780	27020	52540
¹Ì¼öÁø	46790	3	1	1	1	0	0	0	0	0	0	0	0	0	0	0	0	12760	1620	0	0	0	11170	12790	25550
¼öÁø	46790	3	1	1	1	0	0	0	0	0	0	0	0	0	0	0	0	25520	1620	0	0	0	10270	11890	37410
¹Ì¼öÁø	46800	3	1	1	1	0	0	0	0	0	0	0	3.600001	4.8	2.4	6	1.2	12760	1620	0	0	0	12310	13930	26690
¼öÁø	46800	3	1	2	1	0	0	0	0	0	0	0	11.1	11.8	10.2	12	9.1	25520	1620	0	0	0	20480	40969	66489
¹Ì¼öÁø	46810	3	1	1	1	0	0	0	0	0	0	0	1.5	2	1	2.5	.5	12760	1620	0	0	0	11560	13180	25940
¼öÁø	46810	3	1	1	1	0	0	0	0	0	0	0	8.95	9.6	8.300001	10.25	7.65	25520	1620	0	0	0	12960	14580	40100
¹Ì¼öÁø	46820	3	1	1	1	0	0	0	0	0	0	0	.15	.2	.1	.25	.05	12760	1620	0	0	0	11170	12790	25550
¼öÁø	46820	3	1	1	1	0	0	0	0	0	0	0	10.4	11.2	9.599999	11.75	8.8	25520	1620	0	0	0	24200	27440	52960
¹Ì¼öÁø	46830	3	1	1	1	0	0	0	0	0	0	0	3	4	2	5	1	12760	1620	0	0	0	11170	12790	25550
¼öÁø	46830	3	1	1	1	0	0	0	0	0	0	0	1.35	1.8	.9000001	2.25	.45	25520	1620	0	0	0	13310	14930	40450
¹Ì¼öÁø	46840	2	1	1	1	0	0	0	0	0	0	0	0	0	0	0	0	12760	1620	0	0	0	9820	11440	24200
¼öÁø	46840	2	1	1	1	0	0	0	0	0	0	0	0	0	0	0	0	25520	1620	0	0	0	10110	11730	37250
¹Ì¼öÁø	46860	2	1	2	1	0	0	0	0	0	0	0	10.7	11.6	9.799999	12.5	8.900001	12760	1620	0	0	0	16200	17820	30580
¼öÁø	46860	2	1	2	1	0	0	0	0	0	0	0	0	0	0	0	0	25520	1620	0	0	0	14530	16150	41670
¹Ì¼öÁø	46870	3	1	1	1	0	0	0	0	0	0	0	5.4	6.2	4.6	7	3.8	12760	1620	0	0	0	11170	12790	25550
¼öÁø	46870	3	1	1	1	0	0	0	0	0	0	0	8	8.999999	7	10	6	25520	1620	0	0	0	10350	11970	37490
¹Ì¼öÁø	46880	3	1	1	1	0	0	0	0	0	0	0	0	0	0	0	0	12760	1620	0	0	0	14980	16600	29360
¼öÁø	46880	3	1	1	1	0	0	0	0	0	0	0	13.2	13.6	12.8	14	12.4	25520	1620	0	0	0	12630	14250	39770
¹Ì¼öÁø	46890	3	1	1	1	0	0	0	0	0	0	0	9.05	10.4	7.7	11.75	6.35	12760	1620	0	0	0	11170	12790	25550
¼öÁø	46890	3	1	1	1	0	0	0	0	0	0	0	12.35	12.8	11.9	13.25	11.45	25520	1620	0	0	0	11890	13510	39030
¹Ì¼öÁø	46900	3	1	1	1	0	0	0	0	0	0	0	7.300001	8.4	6.199999	9.5	5.099999	12760	1620	0	0	0	14270	15890	28650
¼öÁø	46900	3	1	1	1	0	0	0	0	0	0	0	12.7	13.6	11.8	14.5	10.9	25520	1620	0	0	0	32959	34579	60099
¹Ì¼öÁø	46910	3	1	1	1	0	0	0	0	0	0	0	3	4	2	5	1	12760	1620	0	0	0	11560	13180	25940
¼öÁø	46910	3	1	1	1	0	0	0	0	0	0	0	11.7	12.6	10.8	13.25	9.9	25520	1620	0	0	0	55260	60120	85640
¹Ì¼öÁø	47111	3	2	1	1	0	0	0	0	0	0	0	0	0	0	0	0	12760	1620	0	0	0	7250	8870	21630
¼öÁø	47111	3	2	1	1	0	0	0	0	0	0	0	0	0	0	0	0	25520	1620	0	0	0	11170	12790	38310
¹Ì¼öÁø	47113	2	2	1	1	0	0	0	0	0	0	0	0	0	0	0	0	12760	1620	0	0	0	10830	12450	25210
¼öÁø	47113	2	2	1	1	0	0	0	0	0	0	0	0	0	0	0	0	25520	1620	0	0	0	9190	12286	37806
¹Ì¼öÁø	47130	2	2	1	1	0	0	0	0	0	0	0	0	0	0	0	0	12760	1620	0	0	0	9820	11440	24200
¼öÁø	47130	2	2	1	1	0	0	0	0	0	0	0	0	0	0	0	0	25520	1620	0	0	0	8200	9820	35340
¹Ì¼öÁø	47150	2	2	1	1	0	0	0	0	0	0	0	0	0	0	0	0	12760	1620	0	0	0	10070	11690	24450
¼öÁø	47150	2	2	1	1	0	0	0	0	0	0	0	8.8	10.4	7.2	11.75	5.6	25520	1620	0	0	0	11560	13180	38700
¹Ì¼öÁø	47170	2	2	1	1	0	0	0	0	0	0	0	0	0	0	0	0	12760	1620	0	0	0	10870	12490	25250
¼öÁø	47170	2	2	1	1	0	0	0	0	0	0	0	0	0	0	0	0	25520	1620	0	0	0	11560	13180	38700
¹Ì¼öÁø	47190	3	2	1	1	0	0	0	0	0	0	0	0	0	0	0	0	12760	1620	0	0	0	7000	8620	21380
¼öÁø	47190	3	2	1	1	0	0	0	0	0	0	0	0	0	0	0	0	25520	1620	0	0	0	11170	12790	38310
¹Ì¼öÁø	47210	1	2	1	1	0	0	0	0	0	0	0	0	0	0	0	0	12760	1620	0	0	0	10350	11970	24730
¼öÁø	47210	1	2	1	1	0	0	0	0	0	0	0	9.799999	10.4	9.200001	11	8.6	25520	1620	0	0	0	10350	11970	37490
¹Ì¼öÁø	47230	3	2	1	1	0	0	0	0	0	0	0	0	0	0	0	0	12760	1620	0	0	0	11560	13180	25940
¼öÁø	47230	3	2	1	1	0	0	0	0	0	0	0	8.099999	8.8	6.799999	9.5	5.4	25520	1620	0	0	0	12310	13930	39450
¹Ì¼öÁø	47250	3	2	1	1	0	0	0	0	0	0	0	2.15	2.2	2.1	2.25	2.05	12760	1620	0	0	0	12310	13930	26690
¼öÁø	47250	3	2	1	1	0	0	0	0	0	0	0	.45	.6	.3	.75	.15	25520	1620	0	0	0	10870	12490	38010
¹Ì¼öÁø	47280	3	2	1	1	0	0	0	0	0	0	0	0	0	0	0	0	12760	1620	0	0	0	11560	13180	25940
¼öÁø	47280	3	2	1	1	0	0	0	0	0	0	0	0	0	0	0	0	25520	1620	0	0	0	11560	13180	38700
¹Ì¼öÁø	47290	3	2	1	0	0	0	0	0	0	0	0	0	0	0	0	0	12760	0	0	0	0	10500	12490	25250
¼öÁø	47290	3	2	1	1	0	0	0	0	0	0	0	0	0	0	0	0	25520	1620	0	0	0	11170	12790	38310
¹Ì¼öÁø	47720	1	1	1	1	0	0	0	0	0	0	0	9.799999	10.4	9.200001	11	8.6	12760	1620	0	0	0	12310	13930	26690
¼öÁø	47720	1	1	2	3	0	0	0	0	0	0	0	14.9	15.2	14.6	15.5	14.3	25520	4860	0	0	0	59825	64685	90205
¹Ì¼öÁø	47730	3	1	1	1	0	0	0	0	0	0	0	.75	1	.5	1.25	.25	12760	1620	0	0	0	10070	11690	24450
¼öÁø	47730	3	1	1	1	0	0	0	0	0	0	0	13.8	14.4	13.2	15	12.6	25520	1620	0	0	0	12310	13930	39450
¹Ì¼öÁø	47750	3	1	1	1	0	0	0	0	0	0	0	7.25	8	6.5	8.75	5.75	12760	1620	0	0	0	12310	13930	26690
¼öÁø	47750	3	1	1	1	0	0	0	0	0	0	0	12.35	12.8	11.9	13.25	11.45	25520	1620	0	0	0	14270	15890	41410
¹Ì¼öÁø	47760	3	1	2	1	0	0	0	0	0	0	0	10.65	11.2	10.1	11.75	9.550001	12760	1620	0	0	0	11890	13510	26270
¼öÁø	47760	3	1	2	1	0	0	0	0	0	0	0	11.25	12	10.5	12.75	9.75	25520	1620	0	0	0	13310	14930	40450
¹Ì¼öÁø	47770	3	1	1	1	0	0	0	0	0	0	0	0	0	0	0	0	12760	1620	0	0	0	9570	11190	23950
¼öÁø	47770	3	1	1	1	0	0	0	0	0	0	0	.3	.4	.2	.5	.1	25520	1620	0	0	0	15870	19110	44630
¹Ì¼öÁø	47820	3	1	1	1	0	0	0	0	0	0	0	0	0	0	0	0	12760	1620	0	0	0	11890	13510	26270
¼öÁø	47820	3	1	2	1	0	0	0	0	0	0	0	9.799999	10.4	9.200001	11	8.6	25520	1620	0	0	0	31080	32700	58220
¹Ì¼öÁø	47830	3	1	1	1	0	0	0	0	0	0	0	0	0	0	0	0	12760	1620	0	0	0	10350	11970	24730
¼öÁø	47830	3	1	2	1	0	0	0	0	0	0	0	12.95	13.6	12.3	14	11.65	25520	1620	0	0	0	11890	13510	39030
¹Ì¼öÁø	47840	3	1	1	1	0	0	0	0	0	0	0	9.1	9.799999	8.4	10.5	7.699999	12760	1620	0	0	0	13700	15320	28080
¼öÁø	47840	3	1	2	2	0	0	0	0	0	0	0	16.6	16.8	16.4	17	16.2	25520	3240	0	0	0	50960	57440	82960
¹Ì¼öÁø	47850	3	1	1	1	0	0	0	0	0	0	0	.9	1.2	.6	1.5	.3	12760	1620	0	0	0	11560	13180	25940
¼öÁø	47850	3	1	1	1	0	0	0	0	0	0	0	11	11	10.2	11	9.1	25520	1620	0	0	0	10732	12352	37872
¹Ì¼öÁø	47900	1	1	1	1	0	0	0	0	0	0	0	0	0	0	0	0	12760	1620	0	0	0	12310	13930	26690
¼öÁø	47900	1	1	1	1	0	0	0	0	0	0	0	1.65	2.2	1.1	2.75	.5500001	25520	1620	0	0	0	13310	14930	40450
¹Ì¼öÁø	47920	3	1	2	1	0	0	0	0	0	0	0	4.700001	5.6	3.799999	6.5	2.9	12760	1620	0	0	0	11890	13510	26270
¼öÁø	47920	3	1	2	1	0	0	0	0	0	0	0	11.6	12.8	10.4	14	9.200001	25520	1620	0	0	0	13890	15510	41030
¹Ì¼öÁø	47930	3	1	1	1	0	0	0	0	0	0	0	0	0	0	0	0	12760	1620	0	0	0	11560	13180	25940
¼öÁø	47930	3	1	1	1	0	0	0	0	0	0	0	0	0	0	0	0	25520	1620	0	0	0	10270	11890	37410
¹Ì¼öÁø	47940	3	1	1	1	0	0	0	0	0	0	0	15.75	16	15.5	16	15.25	12760	1620	0	0	0	11890	13510	26270
¼öÁø	47940	3	1	1	1	0	0	0	0	0	0	0	10.65	11.2	10.1	11.75	9.550001	25520	1620	0	0	0	13310	14930	40450
¹Ì¼öÁø	48121	2	2	1	1	0	0	0	0	0	0	0	0	0	0	0	0	12760	1620	0	0	0	7720	9340	22100
¼öÁø	48121	2	2	1	1	0	0	0	0	0	0	0	0	0	0	0	0	25520	1620	0	0	0	7720	9340	34860
¹Ì¼öÁø	48123	1	2	1	1	0	0	0	0	0	0	0	0	0	0	0	0	12760	1620	0	0	0	1180	2800	15560
¼öÁø	48123	1	2	1	1	0	0	0	0	0	0	0	0	0	0	0	0	25520	1620	0	0	0	7720	9340	34860
¹Ì¼öÁø	48125	1	2	1	0	0	0	0	0	0	0	0	0	0	0	0	0	12760	0	0	0	0	8940	12490	25250
¼öÁø	48125	1	2	1	1	0	0	0	0	0	0	0	0	0	0	0	0	25520	1620	0	0	0	11170	12790	38310
¹Ì¼öÁø	48127	1	2	1	1	0	0	0	0	0	0	0	0	0	0	0	0	12760	1620	0	0	0	11170	12790	25550
¼öÁø	48127	1	2	1	1	0	0	0	0	0	0	0	0	0	0	0	0	25520	1620	0	0	0	7720	9340	34860
¹Ì¼öÁø	48129	1	2	1	1	0	0	0	0	0	0	0	0	0	0	0	0	12760	1620	0	0	0	7720	9340	22100
¼öÁø	48129	1	2	1	1	0	0	0	0	0	0	0	0	0	0	0	0	25520	1620	0	0	0	7510	9130	34650
¹Ì¼öÁø	48170	3	2	1	1	0	0	0	0	0	0	0	0	0	0	0	0	12760	1620	0	0	0	8200	9820	22580
¼öÁø	48170	3	2	1	1	0	0	0	0	0	0	0	0	0	0	0	0	25520	1620	0	0	0	8650	10270	35790
¹Ì¼öÁø	48220	1	2	1	1	0	0	0	0	0	0	0	0	0	0	0	0	12760	1620	0	0	0	11170	12790	25550
¼öÁø	48220	1	2	1	1	0	0	0	0	0	0	0	.15	.2	.1	.25	.05	25520	1620	0	0	0	8200	9820	35340
¹Ì¼öÁø	48240	3	2	1	1	0	0	0	0	0	0	0	0	0	0	0	0	12760	1620	0	0	0	8000	9620	22380
¼öÁø	48240	3	2	1	1	0	0	0	0	0	0	0	.6	.8	.4	1	.2	25520	1620	0	0	0	8200	9820	35340
¹Ì¼öÁø	48250	3	2	1	1	0	0	0	0	0	0	0	0	0	0	0	0	12760	1620	0	0	0	3190	4810	17570
¼öÁø	48250	3	2	1	1	0	0	0	0	0	0	0	0	0	0	0	0	25520	1620	0	0	0	7720	9340	34860
¹Ì¼öÁø	48270	1	2	1	1	0	0	0	0	0	0	0	0	0	0	0	0	12760	1620	0	0	0	11560	13180	25940
¼öÁø	48270	1	2	1	1	0	0	0	0	0	0	0	5.5	6	5	6.5	4.5	25520	1620	0	0	0	11890	13510	39030
¹Ì¼öÁø	48310	3	2	1	1	0	0	0	0	0	0	0	0	0	0	0	0	12760	1620	0	0	0	7720	9340	22100
¼öÁø	48310	3	2	1	1	0	0	0	0	0	0	0	0	0	0	0	0	25520	1620	0	0	0	7720	9340	34860
¹Ì¼öÁø	48330	1	2	1	1	0	0	0	0	0	0	0	0	0	0	0	0	12760	1620	0	0	0	3190	4810	17570
¼öÁø	48330	1	2	1	1	0	0	0	0	0	0	0	0	0	0	0	0	25520	1620	0	0	0	7510	9130	34650
¹Ì¼öÁø	48720	1	1	1	1	0	0	0	0	0	0	0	8.95	9.6	8.300001	10.25	7.249999	12760	1620	0	0	0	11560	13180	25940
¼öÁø	48720	1	1	1	1	0	0	0	0	0	0	0	.9	1.2	.6	1.5	.3	25520	1620	0	0	0	11890	13510	39030
¹Ì¼öÁø	48730	3	1	1	1	0	0	0	0	0	0	0	0	0	0	0	0	12760	1620	0	0	0	8200	9820	22580
¼öÁø	48730	3	1	1	1	0	0	0	0	0	0	0	.3	.4	.2	.5	.1	25520	1620	0	0	0	12310	13930	39450
¹Ì¼öÁø	48740	2	1	2	1	0	0	0	0	0	0	0	0	0	0	0	0	12760	1620	0	0	0	7720	9340	22100
¼öÁø	48740	2	1	1	1	0	0	0	0	0	0	0	8.599999	9.8	7.4	11	6.2	25520	1620	0	0	0	12390	14010	39530
¹Ì¼öÁø	48820	3	1	1	1	0	0	0	0	0	0	0	0	0	0	0	0	12760	1620	0	0	0	8200	9820	22580
¼öÁø	48820	3	1	1	1	0	0	0	0	0	0	0	8	8.999999	7	10	6	25520	1620	0	0	0	11890	13510	39030
¹Ì¼öÁø	48840	3	1	1	1	0	0	0	0	0	0	0	0	0	0	0	0	12760	1620	0	0	0	11560	13180	25940
¼öÁø	48840	3	1	1	1	0	0	0	0	0	0	0	.9	1.2	.6	1.5	.3	25520	1620	0	0	0	15500	17120	42640
¹Ì¼öÁø	48850	3	1	1	1	0	0	0	0	0	0	0	0	0	0	0	0	12760	1620	0	0	0	11890	13510	26270
¼öÁø	48850	3	1	1	1	0	0	0	0	0	0	0	7.85	8.799999	6.9	9.75	5.95	25520	1620	0	0	0	12310	13930	39450
¹Ì¼öÁø	48860	3	1	1	1	0	0	0	0	0	0	0	0	0	0	0	0	12760	1620	0	0	0	11170	12790	25550
¼öÁø	48860	3	1	1	1	0	0	0	0	0	0	0	.15	.2	.1	.25	.05	25520	1620	0	0	0	14180	15800	41320
¹Ì¼öÁø	48870	3	1	1	1	0	0	0	0	0	0	0	2	2	2	2	2	12760	1620	0	0	0	13310	14930	27690
¼öÁø	48870	3	1	2	1	0	0	0	0	0	0	0	14.25	15	13.5	15.75	12.75	25520	1620	0	0	0	11380	13000	38520
¹Ì¼öÁø	48880	3	1	1	1	0	0	0	0	0	0	0	0	0	0	0	0	12760	1620	0	0	0	7000	8620	21380
¼öÁø	48880	3	1	1	1	0	0	0	0	0	0	0	.45	.6	.3	.75	.15	25520	1620	0	0	0	12310	13930	39450
¹Ì¼öÁø	48890	3	1	1	1	0	0	0	0	0	0	0	.15	.2	.1	.25	.05	12760	1620	0	0	0	11890	13510	26270
¼öÁø	48890	3	1	1	1	0	0	0	0	0	0	0	7.25	8	6.5	8.75	5.75	25520	1620	0	0	0	11890	13510	39030
¹Ì¼öÁø	50110	3	2	1	1	0	0	0	0	0	0	0	0	0	0	0	0	12760	1620	0	0	0	6640	8260	21020
¼öÁø	50110	3	2	1	1	0	0	0	0	0	0	0	0	0	0	0	0	25520	1620	0	0	0	10350	11970	37490
¹Ì¼öÁø	50130	3	2	1	1	0	0	0	0	0	0	0	0	0	0	0	0	12760	1620	0	0	0	10870	12490	25250
¼öÁø	50130	3	2	1	1	0	0	0	0	0	0	0	4.6	4.8	4.4	5	4.2	25520	1620	0	0	0	9520	11140	36660
