# Supplementary material for: The cost- effectiveness of early dental visit in infants and toddlers focused on regional deprivation in South Korea: A retrospective cohort study
Source: PLoS One. 2022 Jun 13;17(6):e0269770. doi: 10.1371/journal.pone.0269770 (PMC9191701; doi:10.1371/journal.pone.0269770)
Supplement: S4 File — (CSV) [file pone.0269770.s004.csv]

oe	sggn	cdi	sgg3	denage	den	t_endo	t_ext	oe_ext	oe_decay	oe_fill	dmft1	dmft2	th10	th14	th6	th18	th2	oepay1	tran_pay	ssc_pay	sm_pay	non_ins	denpay	tot_d_pay	totamt
¹Ì¼öÁø	11110	2	2	3.240602	4.56391	.443609	.3383459	.0075188	1.447368	.9473684	.9548872	.9473684	17.68553	17.85263	17.51842	18.01974	17.35132	12760	7393.534	58245.86	51833.57	110079.4	113071.3	230544.2	243304.2
¼öÁø	11110	2	2	3.116788	5.131387	.2992701	.350365	.0145985	1.10219	1.021898	1.036496	1.021898	17.4938	17.65109	17.3365	17.80839	17.1792	25520	8312.847	39294.16	53674.86	92969.02	109896.5	211178.4	236698.4
¹Ì¼öÁø	11140	3	2	3.247967	5.182927	.4674797	.3130081	.0243902	1.646341	1.170732	1.195122	1.178862	17.24451	17.4439	17.04512	17.64329	16.84573	12760	8396.342	61380.08	47951.91	109332	127373.1	245101.4	257861.4
¼öÁø	11140	3	2	2.95283	6.226415	.6415094	.3584906	.0188679	1.566038	.8490566	.8679245	.8490566	17.81038	17.97359	17.64717	18.13679	17.48396	25520	10086.79	84230.19	54919.68	139149.9	151026	300262.6	325782.6
¹Ì¼öÁø	11170	2	2	3.295508	5.026005	.501182	.321513	.0212766	1.529551	.6997636	.7210402	.7092199	17.67104	17.81749	17.52459	17.96395	17.37813	12760	8142.127	65805.2	49254.83	115060	129317.4	252519.5	265279.5
¼öÁø	11170	2	2	2.897959	5.210885	.3605442	.3265306	.0136054	1.367347	.5510204	.5646259	.5510204	17.79898	17.92245	17.67551	18.04592	17.55204	25520	8441.633	47339.46	50023.51	97362.97	112322.5	218127.1	243647.1
¹Ì¼öÁø	11200	2	2	3.240152	4.936468	.5006353	.3379924	.0114358	1.814485	.7585769	.7700127	.7598475	17.42605	17.59263	17.25947	17.75921	17.09288	12760	7997.078	65733.42	51779.42	117512.8	125198.3	250708.2	263468.3
¼öÁø	11200	2	2	2.967213	5.213115	.3540983	.3770492	.0098361	1.908197	.7803279	.7901639	.7836065	17.32689	17.50033	17.15344	17.67377	16.98	25520	8445.246	46493.11	57762.8	104255.9	125287.3	237988.5	263508.5
¹Ì¼öÁø	11215	2	2	3.259375	4.984375	.4375	.3140625	.0203125	1.473438	.78125	.8015625	.7859375	17.74445	17.89625	17.59266	18.04805	17.44086	12760	8074.688	57443.75	48113.43	105557.2	123109.8	236741.7	249501.7
¼öÁø	11215	2	2	2.939623	5.701887	.4301887	.3811321	.0113208	1.154717	.8264151	.8377358	.8264151	17.60981	17.75019	17.46943	17.89057	17.32906	25520	9237.057	56483.77	58388.29	114872.1	120846.3	244955.5	270475.5
¹Ì¼öÁø	11230	3	2	3.299189	4.856998	.5040568	.3427992	.0263692	1.127789	.8823529	.9087221	.8945233	17.82536	17.96998	17.68073	18.1146	17.53611	12760	7868.337	66182.66	52515.81	118698.5	142540.9	269107.7	281867.7
¼öÁø	11230	3	2	3.134168	5.037567	.4221825	.3452594	.0089445	.9570662	.9516994	.960644	.9552773	17.93891	18.08193	17.79589	18.22495	17.65286	25520	8160.859	55432.56	52892.7	108325.3	144789.7	261275.8	286795.8
¹Ì¼öÁø	11260	3	2	3.256825	4.722952	.5935288	.3892821	.0151668	1.40546	.7087967	.7239636	.7138524	17.54277	17.68392	17.40162	17.82508	17.26047	12760	7651.183	77930.34	59636.85	137567.2	130454.4	275672.8	288432.8
¼öÁø	11260	3	2	3.072072	5.128378	.545045	.3423423	.036036	1.166667	.8851351	.9211712	.8873874	17.72207	17.86892	17.57523	18.01577	17.42838	25520	8307.973	71564.41	52445.82	124010.2	139419	271737.2	297257.2
¹Ì¼öÁø	11290	2	2	3.229585	4.611111	.420348	.354083	.0200803	1.470549	.8085676	.8286479	.8139223	17.48993	17.64431	17.33554	17.79869	17.18116	12760	7470	55191.7	54244.45	109436.2	115991.5	232897.6	245657.6
¼öÁø	11290	2	2	3.034542	4.877375	.3402418	.3385147	.0138169	1.452504	.835924	.8497409	.8428324	17.51874	17.67496	17.36252	17.83117	17.2063	25520	7901.347	44673.75	51859.43	96533.18	115300.4	219734.9	245254.9
¹Ì¼öÁø	11305	3	2	3.272846	4.758486	.4699739	.3681462	.0326371	1.573107	1.074413	1.10705	1.078329	17.01129	17.19739	16.8252	17.38349	16.6391	12760	7708.747	61707.57	56398.89	118106.5	125775.4	251590.6	264350.6
¼öÁø	11305	3	2	3.002865	5.808023	.530086	.3495702	.0143266	1.553009	1.020057	1.034384	1.020057	17.44155	17.6212	17.26189	17.80086	17.08224	25520	9408.997	69600.29	53553.11	123153.4	151787.7	284350	309870
¹Ì¼öÁø	11320	2	2	3.143959	5.001286	.3868895	.3766067	.0308483	1.317481	1.07455	1.105398	1.082262	17.34261	17.51594	17.16928	17.68927	16.99595	12760	8102.082	50798.59	57695.02	108493.6	129701	246296.7	259056.7
¼öÁø	11320	2	2	2.917933	6.039514	.3799392	.3282675	.0364742	1.054711	1.325228	1.361702	1.340425	17.24574	17.431	17.06049	17.61626	16.87523	25520	9784.012	49886.02	50289.59	100175.6	156793.6	266753.3	292273.3
¹Ì¼öÁø	11350	2	2	3.148398	4.491287	.4333895	.3827993	.0140528	1.300169	1.01855	1.032603	1.023609	17.32409	17.49095	17.15722	17.65781	16.99036	12760	7275.885	56904.05	58643.71	115547.8	110935.6	233759.3	246519.3
¼öÁø	11350	2	2	2.903548	5.029933	.3514412	.3569845	.0199557	1.160754	1.044346	1.064302	1.049889	17.57611	17.73858	17.41364	17.90105	17.25116	25520	8148.492	46144.23	54688.95	100833.2	111103.7	220085.4	245605.4
¹Ì¼öÁø	11380	3	2	3.241935	4.824685	.4354839	.3478261	.0182328	1.821879	.569425	.5876578	.5729313	17.24425	17.39229	17.09621	17.54032	16.94818	12760	7815.989	57179.03	53285.91	110464.9	119558.8	237839.7	250599.7
¼öÁø	11380	3	2	2.988095	4.973214	.3675595	.4196429	.0178571	1.727679	.4449405	.4627976	.4449405	17.38966	17.52054	17.25878	17.65141	17.1279	25520	8056.607	48260.57	64288.03	112548.6	112672.4	233277.6	258797.6
¹Ì¼öÁø	11410	2	2	3.280627	4.925926	.4116809	.3475783	.0128205	1.200855	.948718	.9615384	.9501424	17.82372	17.97863	17.6688	18.13355	17.51389	12760	7980	54053.7	53247.96	107301.7	117249.5	232531.1	245291.1
¼öÁø	11410	2	2	2.928994	5.284024	.3491124	.3017752	.0118343	1.079882	1.156805	1.168639	1.156805	17.78417	17.95385	17.6145	18.12352	17.44482	25520	8560.118	45838.46	46231.05	92069.51	127765.2	228394.8	253914.8
¹Ì¼öÁø	11440	2	2	3.175566	4.979774	.5048544	.3260518	.0186084	1.531553	.9093851	.9279935	.9110032	17.60773	17.77524	17.44021	17.94276	17.27269	12760	8067.233	66287.38	49950.16	116237.5	130455.1	254759.8	267519.8
¼öÁø	11440	2	2	2.867784	5.741155	.443203	.3500931	.018622	1.461825	.9683427	.9869646	.9757915	17.68669	17.85661	17.51676	18.02654	17.34683	25520	9300.67	58192.55	53633.21	111825.8	134373.1	255499.6	281019.6
¹Ì¼öÁø	11470	2	2	3.091244	5.174393	.4694628	.3355408	.0272259	1.402502	.8763797	.9036056	.8822663	17.32391	17.48168	17.16615	17.63944	17.00839	12760	8382.517	61640.47	51403.85	113044.3	122834.9	244261.8	257021.8
¼öÁø	11470	2	2	2.902256	5.493233	.3864662	.3774436	.0330827	1.270677	.7593985	.7924812	.7593985	17.5703	17.70977	17.43083	17.84925	17.29135	25520	8899.037	50743.01	57823.23	108566.2	120876.4	238341.7	263861.7
¹Ì¼öÁø	11500	3	2	3.168219	5.128638	.4522701	.3614668	.0360885	1.304424	1.424331	1.460419	1.43248	17.07698	17.28463	16.86933	17.49229	16.66167	12760	8308.394	59383.06	55375.63	114758.7	125471.9	248538.9	261298.9
¼öÁø	11500	3	2	2.70407	5.954895	.3542354	.3762376	.0165017	1.064906	1.541254	1.557756	1.542354	17.23487	17.44224	17.0275	17.64961	16.82013	25520	9646.931	46511.11	57638.48	104149.6	128773.4	242569.9	268089.9
¹Ì¼öÁø	11530	3	2	3.219178	4.609589	.4683219	.3304794	.0179795	1.481164	.8955479	.9135274	.8981164	17.18262	17.34623	17.01901	17.50985	16.85539	12760	7467.534	61490.67	50628.46	112119.1	113017.4	232604.1	245364.1
¼öÁø	11530	3	2	2.9744	5.184	.488	.3712	.0512	1.224	1.1888	1.24	1.2032	17.34824	17.52832	17.16816	17.7084	16.98808	25520	8398.08	64074.4	56866.73	120941.1	126146.6	255485.8	281005.8
¹Ì¼öÁø	11545	3	2	3.209553	4.631741	.4915254	.348228	.0354391	1.782743	.5362095	.5716487	.5377504	17.36972	17.51248	17.22696	17.65524	17.08421	12760	7503.42	64537.29	53347.49	117884.8	124954.5	250342.7	263102.7
¼öÁø	11545	3	2	2.870968	5.548387	.5089605	.3942652	.0143369	1.620072	.6523297	.6666667	.6559139	17.23441	17.38065	17.08817	17.52688	16.94194	25520	8988.387	66826.52	60400.25	127226.8	132402.3	268617.4	294137.4
¹Ì¼öÁø	11560	3	2	3.26441	4.901189	.4675206	.3138152	.0539799	1.545288	1.074108	1.128088	1.099725	17.22008	17.40476	17.03541	17.58943	16.85073	12760	7939.927	61385.45	48075.55	109461	126386.9	243787.9	256547.9
¼öÁø	11560	3	2	3.092814	5.312874	.3323353	.2799401	.0508982	1.287425	.989521	1.040419	1.01497	17.23248	17.39581	17.06916	17.55913	16.90584	25520	8606.856	43635.63	42885.99	86521.62	123467.3	218595.8	244115.8
¹Ì¼öÁø	11590	2	2	3.120811	4.9903	.3985891	.2636684	.0361552	1.236332	.8077601	.8439153	.8201058	17.61913	17.76173	17.47654	17.90432	17.33395	12760	8084.286	52334.75	40393.21	92727.95	120651.5	221463.7	234223.7
¼öÁø	11590	2	2	2.990654	5.414953	.2785047	.3626168	.0130841	1.02243	.693458	.7065421	.693458	17.87542	17.99589	17.75495	18.11636	17.63449	25520	8772.225	36567.66	55551.81	92119.48	116131.6	217023.3	242543.3
¹Ì¼öÁø	11620	3	2	3.195563	4.803616	.3714051	.3615448	.021364	1.303205	.8011504	.8225144	.8110107	17.64618	17.79145	17.5009	17.93673	17.35563	12760	7781.857	48765.49	55387.57	104153.1	121025.6	232960.5	245720.5
¼öÁø	11620	3	2	3.161937	4.946578	.2504174	.3823038	.0434057	1.257095	.9048414	.9482471	.9248748	17.62696	17.7803	17.47362	17.93364	17.32028	25520	8013.456	32879.8	58567.8	91447.6	115085.3	214546.3	240066.3
¹Ì¼öÁø	11650	1	2	3.114209	5.329137	.4118705	.2886691	.0107914	1.084532	.7482014	.7589928	.7526978	17.76843	17.89748	17.63939	18.02653	17.51034	12760	8633.201	54078.6	44223.23	98301.83	121301.8	228236.8	240996.8
¼öÁø	11650	1	2	2.897839	5.952849	.3614931	.3084479	.0176817	1.062868	.611002	.6286837	.6129666	17.94784	18.06208	17.8336	18.17633	17.71935	25520	9643.615	47464.05	47253.3	94717.34	124353	228714	254234
¹Ì¼öÁø	11680	1	2	3.131718	5.317184	.4019682	.2763058	.0204391	1.483724	.8069644	.8274035	.8077214	17.37911	17.53399	17.22422	17.68887	17.06934	12760	8613.838	52778.43	42329.22	95107.65	122646.1	226367.6	239127.6
¼öÁø	11680	1	2	2.8528	6.0496	.352	.2592	.0272	1.2432	.9648	.992	.9712	17.73192	17.89056	17.57328	18.0492	17.41464	25520	9800.352	46217.6	39708.66	85926.27	127029.9	222756.6	248276.6
¹Ì¼öÁø	11710	1	2	3.159118	5.11621	.4976162	.306317	.0357569	1.34565	1.128725	1.164482	1.129917	16.81162	16.99178	16.63147	17.17193	16.45131	12760	8288.26	65337.01	46926.85	112263.9	128723.2	249275.3	262035.3
¼öÁø	11710	1	2	2.840726	5.734879	.421371	.3316532	.0211694	1.143145	1.19254	1.21371	1.194556	17.39415	17.57056	17.21774	17.74697	17.04133	25520	9290.504	55326.01	50808.28	106134.3	138006.6	253431.4	278951.4
¹Ì¼öÁø	11740	2	2	3.118196	5.299378	.4696734	.3227061	.0225505	1.606532	.7255055	.748056	.7278383	17.21602	17.3689	17.06314	17.52177	16.91026	12760	8584.992	61668.12	49437.6	111105.7	129188.4	248879.1	261639.1
¼öÁø	11740	2	2	3.03888	5.527216	.4276827	.3514774	.0155521	1.36703	.7542768	.7698289	.7542768	17.50754	17.65132	17.36376	17.7951	17.21998	25520	8954.09	56154.74	53845.29	110000	126583.3	245537.4	271057.4
¹Ì¼öÁø	26110	3	2	3.253968	5.952381	.8253968	.3015873	.0634921	1.380952	1.269841	1.333333	1.269841	17.61984	17.81587	17.42381	18.01191	17.22778	12760	9642.857	108374.6	46202.27	154576.9	177783.4	342003.2	354763.2
¼öÁø	26110	3	2	3.170732	5.609756	.6097561	.2682927	.0731707	1.365854	1.804878	1.878049	1.804878	16.30732	16.5561	16.05854	16.80488	15.80976	25520	9087.805	80060.98	41101.63	121162.6	160094.4	290344.8	315864.8
¹Ì¼öÁø	26140	3	2	3.291667	5.601852	.6944444	.2453704	.0046296	1.736111	1.273148	1.277778	1.277778	16.92014	17.13426	16.70602	17.34838	16.4919	12760	9075	91180.55	37590	128770.6	171781.8	309627.3	322387.3
¼öÁø	26140	3	2	3.149254	5.238806	.5074627	.3134328	0	1.410448	1	1	1	17.62351	17.79403	17.45299	17.96455	17.28246	25520	8486.865	66629.85	48016.97	114646.8	147318.2	270451.8	295971.8
¹Ì¼öÁø	26170	3	2	3.401099	4.532967	.8186813	.3461539	.0384615	1.362637	.6703297	.7087912	.7032967	17.92747	18.06264	17.79231	18.1978	17.65714	12760	7343.407	107492.9	53029.73	160522.6	151961.2	319827.3	332587.3
¼öÁø	26170	3	2	3.196347	4.940639	.7214612	.3424658	.0319635	1.292237	.9863014	1.018265	.9908676	17.91895	18.08219	17.75571	18.24543	17.59247	25520	8003.835	94727.85	52464.73	147192.6	165451.7	320648.1	346168.1
¹Ì¼öÁø	26200	3	2	3.520325	4.666667	.5934959	.3739837	.0121951	1.203252	.8211382	.8333333	.8211382	18.0122	18.15447	17.86992	18.29675	17.72764	12760	7560	77926.02	57293.19	135219.2	126358.6	269137.8	281897.8
¼öÁø	26200	3	2	3.362573	5.035088	.6491228	.3333333	.005848	.9941521	1.052632	1.05848	1.05848	17.68713	17.84211	17.53216	17.99708	17.37719	25520	8156.842	85229.83	51065.67	136295.5	142125.3	286577.7	312097.7
¹Ì¼öÁø	26230	2	2	3.284561	4.53885	.6851665	.4268416	.0262361	1.191725	.9182644	.9445005	.9233098	17.99813	18.14955	17.84672	18.30096	17.69531	12760	7352.937	89962.36	65390.85	155353.2	135840.8	298546.9	311306.9
¼öÁø	26230	2	2	2.935758	5.026667	.6278788	.3806061	.0363636	1.003636	1.101818	1.138182	1.113939	18.05685	18.21721	17.89648	18.37757	17.73612	25520	8143.2	82440.48	58307.71	140748.2	135479.4	284370.8	309890.8
¹Ì¼öÁø	26260	1	2	3.274639	5.149803	.651774	.3705651	.0394218	1.621551	1.555848	1.595269	1.568988	16.76781	17.00447	16.53114	17.24113	16.29448	12760	8342.681	85577.92	56769.45	142347.4	141407.8	292097.9	304857.9
¼öÁø	26260	1	2	3.121094	5.341797	.5644531	.3261719	.0175781	1.515625	1.451172	1.46875	1.451172	17.05918	17.28008	16.83828	17.50098	16.61738	25520	8653.711	74112.7	49968.55	124081.3	138321.5	271056.4	296576.4
¹Ì¼öÁø	26290	2	2	3.276332	4.550186	.5786865	.3630731	.0346964	1.423792	1.291202	1.325898	1.297398	17.15855	17.35886	16.95824	17.55917	16.75793	12760	7371.301	75981.54	55621.71	131603.3	130161.6	269136.1	281896.1
¼öÁø	26290	2	2	3.095082	5.093442	.5803279	.3901639	.0229508	1.098361	1.508197	1.531148	1.514754	17.66311	17.86885	17.45738	18.07459	17.25164	25520	8251.377	76197.05	59771.95	135969	133291.7	277512.1	303032.1
¹Ì¼öÁø	26320	2	2	3.36737	4.419534	.6048835	.372919	.0155383	1.206437	.581576	.5971143	.5826859	18.14678	18.26526	18.0283	18.38374	17.90982	12760	7159.645	79421.2	57130.07	136551.3	126932.7	270643.6	283403.6
¼öÁø	26320	2	2	3.052786	4.812317	.5131965	.3929619	.0087977	1.071848	.4780059	.4868035	.4780059	18.22353	18.32493	18.12214	18.42632	18.02075	25520	7795.953	67382.7	60200.58	127583.3	123137.9	258517.2	284037.2
¹Ì¼öÁø	26350	1	2	3.282649	4.70056	.4822761	.3283582	.0494403	1.362873	.7789179	.8283582	.7807836	17.82057	17.9666	17.67453	18.11264	17.5285	12760	7614.907	63322.86	50303.49	113626.3	131582	252823.3	265583.3
¼öÁø	26350	1	2	3.022152	5.126582	.4778481	.3876582	.0332278	1.401899	.931962	.9651899	.9351266	17.78101	17.9443	17.61772	18.1076	17.45443	25520	8305.063	62741.46	59388.08	122129.5	134416.4	264851	290371
¹Ì¼öÁø	26380	1	2	3.347319	4.684149	.495338	.3181818	.0128205	1.498834	.8216783	.8344988	.8240093	17.37576	17.53287	17.21865	17.68998	17.06154	12760	7588.322	65037.88	48744.5	113782.4	135519.5	256890.2	269650.2
¼öÁø	26380	1	2	2.930836	5.04611	.3904899	.2867435	.0086455	1.208934	.8818444	.8904899	.8876081	17.74416	17.8928	17.59553	18.04143	17.4469	25520	8174.697	51271.32	43928.25	95199.57	136005.6	239379.9	264899.9
¹Ì¼öÁø	26410	1	2	3.3	5.613461	.9903846	.4403846	.0192308	2.005769	.7826923	.8019231	.7865385	16.94144	17.12	16.76288	17.29856	16.58433	12760	9093.808	130037.5	67465.6	197503.1	166029.6	372626.5	385386.5
¼öÁø	26410	1	2	2.99455	5.893733	.7792916	.3405994	.0381471	1.80654	.7547684	.7929155	.760218	17.30123	17.46703	17.13542	17.63283	16.96962	25520	9547.848	102321	52178.82	154499.8	151642.4	315690	341210
¹Ì¼öÁø	26440	3	2	3.249042	4.655172	.5977011	.3256705	.0076628	1.141762	.8697318	.8773946	.8697318	17.65057	17.79464	17.50651	17.9387	17.36245	12760	7541.379	78478.16	49891.74	128369.9	152555.8	288467.1	301227.1
¼öÁø	26440	3	2	3.089172	4.280255	.2611465	.4076433	.0573248	.9936306	.7133758	.7707006	.7197452	17.52229	17.64331	17.40127	17.76433	17.28025	25520	6934.013	34288.54	62449.73	96738.27	105344	209016.3	234536.3
¹Ì¼öÁø	26470	2	2	3.320792	5.043564	.6	.350495	.0435644	2.172277	1.427723	1.471287	1.435644	16.51059	16.76198	16.25921	17.01337	16.00782	12760	8170.574	78780	53694.79	132474.8	140704.4	281349.8	294109.8
¼öÁø	26470	2	2	2.894428	5.964809	.6686217	.3255132	.0469208	1.879765	1.780059	1.82698	1.780059	16.41716	16.68915	16.14516	16.96114	15.87317	25520	9662.991	87790.03	49867.64	137657.7	148941.8	296262.5	321782.5
¹Ì¼öÁø	26500	1	2	3.292776	4.608365	.6159696	.3688213	.0304183	1.448669	1.125475	1.155894	1.148289	17.4827	17.66768	17.29772	17.85266	17.11274	12760	7465.551	80876.8	56502.32	137379.1	136707.4	281552	294312
¼öÁø	26500	1	2	3.237838	4.610811	.5027027	.3027027	.0432432	1.254054	1.324324	1.367568	1.340541	17.28811	17.48324	17.09297	17.67838	16.89784	25520	7469.514	66004.87	46373.14	112378	129285.5	249133	274653.1
¹Ì¼öÁø	26530	3	2	3.441581	4.350515	.6185567	.3745705	.0223368	1.101375	.8367698	.8591065	.8453608	18.07947	18.21821	17.94072	18.35696	17.80198	12760	7047.835	81216.49	57383.07	138599.6	129846.5	275493.9	288253.9
¼öÁø	26530	3	2	3.100559	4.924581	.6396648	.3715084	.0670391	1.050279	.8351955	.9022346	.8603352	18.09805	18.23408	17.96201	18.37011	17.82598	25520	7977.821	83987.99	56913.97	140902	144763.9	293643.7	319163.7
¹Ì¼öÁø	26710	3	1	3.472126	5.081882	.6567944	.4059233	.0365854	1.517422	.6463414	.6829268	.6672474	17.85357	17.99408	17.71307	18.13458	17.57256	12760	8232.648	86237.11	62186.24	148423.3	150606.8	307262.8	320022.8
¼öÁø	26710	3	1	3.156352	5.397394	.5667753	.3713355	.0228013	1.237785	.6970684	.7198697	.7003257	18.11791	18.24951	17.98632	18.38111	17.85472	25520	8743.778	74417.59	56887.48	131305.1	139546.9	279595.7	305115.7
¹Ì¼öÁø	27110	3	2	3.426574	4.643357	.4405594	.3496504	.020979	1.342657	.7272727	.7482517	.7272727	17.9021	18.04196	17.76224	18.18182	17.62238	12760	7522.238	57845.45	53565.38	111410.8	116899.3	235832.3	248592.3
¼öÁø	27110	3	2	3.147541	4.836066	.4262295	.295082	0	.9836066	.5901639	.5901639	.5901639	17.99672	18.10492	17.88853	18.21312	17.78033	25520	7834.426	55963.93	45205.67	101169.6	118419.7	227423.7	252943.7
¹Ì¼öÁø	27140	2	2	3.436155	5.182209	.5868006	.348637	.0286944	1.384505	.846485	.8751794	.846485	17.67253	17.8264	17.51865	17.98027	17.36478	12760	8395.18	77046.91	53410.14	130457.1	144773.1	283625.4	296385.4
¼öÁø	27140	2	2	3.286127	5.653179	.6416185	.4479769	.0115607	1.205202	.884393	.8959538	.8872833	17.87962	18.02832	17.73092	18.17702	17.58223	25520	9158.15	84244.51	68628.71	152873.2	154199.7	316231.1	341751.1
¹Ì¼öÁø	27170	3	2	3.544747	4.727626	.5836576	.3151751	.0077821	1.44358	.9727626	.9805447	.9727626	17.2749	17.44436	17.10545	17.61381	16.93599	12760	7658.755	76634.24	48283.88	124918.1	133812.3	266389.2	279149.2
¼öÁø	27170	3	2	3.496403	4.841727	.5323741	.352518	.0071942	1.194245	1.093525	1.100719	1.093525	17.75899	17.92806	17.58993	18.09712	17.42086	25520	7843.597	69900.72	54004.7	123905.4	129934.9	261683.9	287203.9
¹Ì¼öÁø	27200	3	2	3.410256	4.841026	.5076923	.3846154	.025641	1.430769	.9435897	.9692308	.9435897	17.13872	17.30462	16.97282	17.47051	16.80692	12760	7842.461	66660	58921.92	125581.9	132404.6	265829	278589
¼öÁø	27200	3	2	3.229885	4.942529	.3908046	.4597701	.0229885	1.045977	.5862069	.6091954	.5862069	18.14885	18.25977	18.03793	18.37069	17.92701	25520	8006.896	51312.64	70435.4	121748	141615	271370	296890
¹Ì¼öÁø	27230	2	2	3.498043	4.536203	.4354208	.3542074	.0234834	1.433464	.9921722	1.015656	.9970646	17.37764	17.54853	17.20675	17.71942	17.03586	12760	7348.65	57170.74	54263.52	111434.3	126467.7	245250.6	258010.6
¼öÁø	27230	2	2	3.253788	4.984848	.4034091	.4261364	.0151515	1.145833	1.102273	1.117424	1.104167	17.82642	17.99394	17.6589	18.16146	17.49138	25520	8075.455	52967.61	65282.81	118250.4	136758.8	263084.7	288604.7
¹Ì¼öÁø	27260	1	2	3.450753	4.840093	.5399768	.3534183	.0196987	1.434531	1.069525	1.089224	1.075319	17.50012	17.67879	17.32144	17.85747	17.14276	12760	7840.95	70898.96	54142.63	125041.6	127137	260019.5	272779.5
¼öÁø	27260	1	2	3.22542	4.681055	.4652278	.3309352	.0143885	1.177458	.9208633	.9352518	.9208633	17.56079	17.71175	17.40983	17.86271	17.25887	25520	7583.31	61084.41	50698.29	111782.7	120870.6	240236.6	265756.6
¹Ì¼öÁø	27290	1	2	3.413289	4.782724	.4398671	.4112957	.0265781	1.325581	.7076412	.7342193	.7109634	17.49286	17.6299	17.35581	17.76694	17.21877	12760	7748.013	57754.55	63009.27	120763.8	123932	252443.8	265203.8
¼öÁø	27290	1	2	3.187128	4.666269	.2991657	.3849821	.0238379	.9153755	.5709178	.5947556	.5709178	18.07855	18.18141	17.97569	18.28427	17.87283	25520	7559.356	39280.45	58978.11	98258.56	114776.9	220594.9	246114.9
¹Ì¼öÁø	27710	1	1	3.316699	4.888676	.4568138	.3071017	.0211132	1.385797	.7600768	.78119	.7619962	17.81977	17.96507	17.67447	18.11036	17.52917	12760	7919.654	59979.66	47047.06	107026.7	131244.7	246191.1	258951.1
¼öÁø	27710	1	1	3.250922	4.715867	.298893	.4095941	0	1.062731	.6605166	.6605166	.6605166	17.98856	18.10775	17.86937	18.22694	17.75019	25520	7639.705	39244.65	62748.59	101993.2	118877.3	228510.2	254030.2
¹Ì¼öÁø	28110	3	2	3.331104	5.100335	.4882943	.3411371	.0602007	1.294314	.9498328	1.010033	1	17.64967	17.80936	17.48997	17.96906	17.33027	12760	8262.542	64113.04	52261.18	116374.2	138025.2	262662	275422
¼öÁø	28110	3	2	3.052083	5.3125	.34375	.3020833	0	.8020833	.9270833	.9270833	.9270833	18.61719	18.75	18.48438	18.88281	18.35156	25520	8606.25	45134.38	46278.26	91412.63	134926.4	234945.3	260465.3
¹Ì¼öÁø	28140	3	2	3.413979	5.204301	.5913978	.3978495	.0268817	1.586022	.5107527	.5376344	.5322581	17.40726	17.53763	17.27688	17.66801	17.14651	12760	8430.968	77650.54	60949.34	138599.9	137325.4	284356.3	297116.3
¼öÁø	28140	3	2	3.067568	5.5	.3513514	.5810811	0	1.364865	.7432432	.7432432	.7432432	17.9277	18.07027	17.78514	18.21284	17.64257	25520	8910	46132.43	89019.88	135152.3	117631.4	261693.7	287213.7
¹Ì¼öÁø	28170	3	2	3.58184	4.400239	.3882915	.4109916	.0322581	1.474313	.6726404	.7048985	.6774194	17.63441	17.77539	17.49343	17.91637	17.35245	12760	7128.387	50982.68	62962.69	113945.4	120828.6	241902.3	254662.3
¼öÁø	28170	3	2	3.116667	4.793334	.3466667	.3	.0333333	1.34	.8066667	.84	.8166667	17.453	17.60067	17.30533	17.74833	17.15767	25520	7765.2	45517.33	45959.1	91476.43	116060.9	215302.5	240822.5
¹Ì¼öÁø	28185	1	2	3.217933	4.94396	.4047323	.3723537	.0336239	1.590286	1.011208	1.044832	1.01868	17.1957	17.37634	17.01507	17.55697	16.83443	12760	8009.215	53141.34	57043.46	110184.8	117697.9	235891.9	248651.9
¼öÁø	28185	1	2	3.046875	5.053125	.3375	.346875	.01875	1.321875	1.040625	1.059375	1.040625	17.50734	17.6775	17.33719	17.84766	17.16703	25520	8186.063	44313.75	53140.21	97453.96	107941.1	213581.1	239101.1
¹Ì¼öÁø	28200	2	2	3.399851	4.879375	.3976173	.370067	.0446761	1.784065	.7088608	.7535369	.7096053	17.3723	17.53239	17.21221	17.69248	17.05212	12760	7904.587	52207.15	56693.16	108900.3	124454.2	241259	254019
¼öÁø	28200	2	2	3.066667	5.1375	.2819445	.4305556	.0277778	1.627778	.6694444	.6972222	.675	17.59083	17.73917	17.4425	17.8875	17.29417	25520	8322.75	37019.3	65959.82	102979.1	120152.8	231454.7	256974.7
¹Ì¼öÁø	28237	2	2	3.229032	4.634677	.5024194	.3274193	.0185484	1.508065	.8733871	.8919355	.875	17.18661	17.34935	17.02387	17.5121	16.86113	12760	7508.177	65967.66	50159.66	116127.3	121497.8	245133.3	257893.3
¼öÁø	28237	2	2	2.969697	5.010101	.4646465	.4090909	.023569	1.06229	.8855219	.9090909	.8939394	17.71961	17.86128	17.57795	18.00295	17.43628	25520	8116.364	61008.08	62671.5	123679.6	122913.9	254709.8	280229.8
¹Ì¼öÁø	28245	2	2	3.247884	5.019347	.4740024	.3881499	.0423216	1.429262	.8415961	.8839177	.853688	17.55151	17.70713	17.39589	17.86276	17.24027	12760	8131.342	62236.52	59463.41	121699.9	126481	256312.3	269072.3
¼öÁø	28245	2	2	3	5.255	.3525	.3825	.0375	1.0975	.69	.7275	.695	17.84912	17.973	17.72525	18.09687	17.60138	25520	8513.1	46283.25	58597.85	104881.1	116338.5	229732.7	255252.7
¹Ì¼öÁø	28260	2	2	3.308381	4.521433	.4299424	.3634037	.0287908	1.560461	.5898913	.618682	.5943698	17.43535	17.57236	17.29834	17.70937	17.16132	12760	7324.722	56451.44	55672.36	112123.8	118974.5	238423	251183
¼öÁø	28260	2	2	3.022936	5.185015	.3623853	.4311927	.0275229	1.284404	.6896024	.7171254	.6957186	17.55245	17.68563	17.41927	17.81881	17.28609	25520	8399.725	47581.19	66057.42	113638.6	124625.2	246663.5	272183.5
¹Ì¼öÁø	28710	3	1	3.471429	5.392857	.6642857	.3071429	.0214286	1.064286	1.064286	1.085714	1.064286	18.30036	18.46	18.14071	18.61964	17.98107	12760	8736.429	87220.71	47053.36	134274.1	147077.8	290088.3	302848.3
¼öÁø	28710	3	1	3.2	4.8	.66	.24	.02	1.4	.76	.78	.76	18.078	18.224	17.932	18.37	17.786	25520	7776	86658	36767.28	123425.3	148598	279799.3	305319.3
¹Ì¼öÁø	28720	3	1	3.321429	4.589286	.6071429	.5357143	0	1.642857	1.285714	1.285714	1.285714	16.025	16.23571	15.81429	16.44643	15.60357	12760	7434.643	79717.86	82069.82	161787.7	162334.3	331556.7	344316.7
¼öÁø	28720	3	1	3	6.818182	1.454545	.7272727	0	.9090909	1	1	1	18.34546	18.49091	18.2	18.63636	18.05455	25520	11045.45	190981.8	111416	302397.8	234708.5	548151.8	573671.8
¹Ì¼öÁø	29110	3	2	3.439024	5.068293	.4634146	.3560975	.0536585	1.804878	1.35122	1.404878	1.35122	16.64195	16.86732	16.41659	17.09268	16.19122	12760	8210.634	60846.34	54553.08	115399.4	149559.1	273169.2	285929.2
¼öÁø	29110	3	2	3.127451	5.27451	.4411765	.3235294	.0392157	1.833333	1.186275	1.22549	1.186275	17.49363	17.70392	17.28333	17.91422	17.07304	25520	8544.706	57926.47	49563.73	107490.2	135982.3	252017.2	277537.3
¹Ì¼öÁø	29140	1	2	3.421687	4.866374	.4107338	.407448	.0306681	1.750274	1.200438	1.231106	1.204819	16.74973	16.95728	16.54217	17.16484	16.33461	12760	7883.527	53929.36	62419.81	116349.2	141851.9	266084.6	278844.6
¼öÁø	29140	1	2	3.077071	5.23314	.3641618	.3352601	.0134875	1.759152	1.210019	1.223507	1.2158	16.96021	17.16917	16.75125	17.37813	16.54229	25520	8477.688	47814.45	51360.84	99175.3	157420.2	265073.2	290593.2
¹Ì¼öÁø	29155	1	2	3.412969	5.201365	.4317406	.3566553	.0273038	2.153584	1.324232	1.351536	1.324232	16.75102	16.99113	16.51092	17.23123	16.27082	12760	8426.212	56687.54	54638.52	111326.1	148203.6	267955.9	280715.9
¼öÁø	29155	1	2	3.175	5.21875	.34375	.303125	.028125	1.715625	1.140625	1.16875	1.14375	17.18078	17.38062	16.98094	17.58047	16.78109	25520	8454.375	45134.38	46437.84	91572.22	135137.1	235163.7	260683.7
¹Ì¼öÁø	29170	1	2	3.400654	5.140638	.3818479	.3949305	.0433361	2.080131	1.228945	1.272281	1.236304	16.65617	16.88307	16.42927	17.10998	16.20237	12760	8327.833	50136.63	60502.17	110638.8	155735.2	274701.8	287461.8
¼öÁø	29170	1	2	3.1552	5.6432	.3568	.3728	.0432	2.0544	1.216	1.2592	1.2176	16.60736	16.83168	16.38304	17.056	16.15872	25520	9141.984	46847.84	57111.84	103959.7	153149.6	266251.3	291771.3
¹Ì¼öÁø	29200	1	2	3.370412	5.061735	.4132369	.3965517	.0233593	1.667408	.865406	.8887653	.8748609	17.28893	17.45884	17.11902	17.62875	16.94911	12760	8200.011	54258.01	60750.54	115008.5	149093.8	272302.3	285062.3
¼öÁø	29200	1	2	3.210728	5.255428	.3869732	.403576	.0102171	1.385696	.7330779	.743295	.7330779	17.79176	17.93435	17.64917	18.07695	17.50658	25520	8513.793	50809.58	61826.63	112636.2	152483	273633	299153
¹Ì¼öÁø	30110	3	2	3.397668	4.607513	.4300518	.2733161	.0492228	1.354922	1.090674	1.139896	1.112694	17.54857	17.72539	17.37176	17.9022	17.19495	12760	7464.171	56465.8	41871.2	98337	131585.7	237386.9	250146.9
¼öÁø	30110	3	2	3.170068	4.863945	.3367347	.4013605	.0068027	.9761904	.9387755	.9455782	.9387755	18.13214	18.27483	17.98946	18.41752	17.84677	25520	7879.592	44213.27	61487.23	105700.5	127159.1	240739.2	266259.2
¹Ì¼öÁø	30140	2	2	3.332011	4.541005	.3994709	.3611111	.0714286	1.339947	1.363757	1.435185	1.378307	16.79927	17.00265	16.5959	17.20602	16.39253	12760	7356.429	52450.53	55321.14	107771.7	119871.4	234999.5	247759.5
¼öÁø	30140	2	2	2.994444	5.111111	.3888889	.3444445	.0583333	1.05	1.144444	1.202778	1.155556	17.58694	17.75389	17.42	17.92083	17.25306	25520	8280	51061.11	52767.86	103829	125397.6	237506.6	263026.6
¹Ì¼öÁø	30170	1	2	3.310696	4.662139	.3989813	.286927	.0254669	1.314941	.9584041	.983871	.9617997	17.36082	17.52241	17.19924	17.684	17.03765	12760	7552.666	52386.25	43956.36	96342.6	126101.6	229996.9	242756.9
¼öÁø	30170	1	2	3.088679	5.009434	.3566038	.2867925	.0169811	1.188679	1.003774	1.020755	1.003774	17.51717	17.67698	17.35736	17.83679	17.19755	25520	8115.283	46822.07	43935.74	90757.82	126476.4	225349.5	250869.5
¹Ì¼öÁø	30200	1	2	3.308833	4.696561	.384356	.3182738	.0080917	1.287256	.9447067	.9527984	.9467296	17.52168	17.68051	17.36285	17.83935	17.20401	12760	7608.429	50465.95	48758.59	99224.53	129687	236520	249280
¼öÁø	30200	1	2	3.053892	5.080838	.3398204	.3428144	.0179641	1.176647	.9206587	.9386228	.9206587	17.77904	17.92994	17.62814	18.08084	17.47725	25520	8230.958	44618.41	52518.13	97136.55	134418.5	239786	265306
¹Ì¼öÁø	30230	2	2	3.54479	4.193784	.3820841	.3071298	.0201097	1.100548	.5082267	.5283364	.5191956	18.34863	18.45448	18.24278	18.56033	18.13693	12760	6793.931	50167.64	47051.36	97219.01	121027.7	225040.7	237800.7
¼öÁø	30230	2	2	3.416667	4.583333	.3777778	.3888889	.1055556	.8444445	.7333333	.8388889	.8055556	18.09667	18.21222	17.98111	18.32778	17.86555	25520	7425	49602.22	59576.61	109178.8	125159	241762.9	267282.9
¹Ì¼öÁø	31110	2	2	3.410042	4.527197	.4497908	.374477	.0251046	1.59205	.751046	.7761506	.7531381	17.45157	17.60628	17.29686	17.76098	17.14215	12760	7334.059	59057.53	57368.75	116426.3	119343.6	243104	255864
¼öÁø	31110	2	2	3.159184	5.644898	.4326531	.4448979	.0081633	1.506122	.7102041	.7183673	.7102041	17.63082	17.77714	17.48449	17.92347	17.33816	25520	9144.734	56807.35	68157.03	124964.4	145256.9	279366.1	304886.1
¹Ì¼öÁø	31140	1	2	3.403531	4.303909	.3833543	.3568726	.0151324	1.4628	.7654477	.7805801	.7679697	17.74666	17.89634	17.59697	18.04603	17.44729	12760	6972.333	50334.43	54671.82	105006.2	104488	216466.6	229226.6
¼öÁø	31140	1	2	3.144208	5.085106	.4089834	.3262411	.0118203	1.205674	.893617	.9054374	.8959811	17.74208	17.89173	17.59244	18.04137	17.44279	25520	8237.872	53699.53	49979.16	103678.7	118284.4	230200.9	255720.9
¹Ì¼öÁø	31170	1	2	3.363992	4.726027	.6320939	.3913894	.0254403	1.935421	1.469667	1.495108	1.477495	16.73121	16.97495	16.48748	17.21869	16.24374	12760	7656.165	82993.93	59959.69	142953.6	139379	289988.8	302748.8
¼öÁø	31170	1	2	3.229508	4.700819	.4959016	.3442623	.0122951	1.532787	1.340164	1.352459	1.344262	17.13197	17.34262	16.92131	17.55328	16.71066	25520	7615.328	65111.89	52739.95	117851.8	123816.5	249283.7	274803.7
¹Ì¼öÁø	31200	1	2	3.386364	5.037879	.3818182	.3954546	.0212121	1.560606	.8833333	.9045454	.8909091	16.75515	16.92151	16.58879	17.08788	16.42242	12760	8161.364	50132.73	60582.45	110715.2	123676.8	242553.3	255313.3
¼öÁø	31200	1	2	3.204334	5.309597	.3839009	.3281734	.0216718	1.606811	.7770898	.7987616	.7801858	17.32864	17.48669	17.17059	17.64474	17.01254	25520	8601.548	50406.19	50275.18	100681.4	130762.6	240045.5	265565.5
¹Ì¼öÁø	31710	1	1	3.451311	4.691011	.423221	.3183521	.0393258	1.426966	.576779	.6161048	.5973783	17.63052	17.75955	17.5015	17.88858	17.37247	12760	7599.438	55568.91	48770.58	104339.5	127953.5	239892.5	252652.5
¼öÁø	31710	1	1	3.116541	5.654135	.4962406	.368421	.0300752	1.214286	.5601504	.5902256	.5601504	17.97801	18.09474	17.86128	18.21147	17.74455	25520	9159.699	65156.39	56441	121597.4	145417	276174	301694
¹Ì¼öÁø	36110	3	1	3.446774	4.233871	.4177419	.3032258	.0354839	1.337097	1.058064	1.093548	1.072581	17.56153	17.73419	17.38887	17.90685	17.21621	12760	6858.871	54849.52	46453.29	101302.8	119432.2	227593.9	240353.9
¼öÁø	36110	3	1	3.241509	4.886793	.3471698	.4037736	.0188679	1.116981	.9056604	.9245283	.9056604	17.70717	17.85358	17.56075	18	17.41434	25520	7916.604	45583.39	61856.9	107440.3	129116.5	244473.4	269993.4
¹Ì¼öÁø	41111	1	2	3.137324	4.448944	.340669	.3380282	.0264085	1.435739	.8776408	.9040493	.8873239	17.32196	17.48151	17.16241	17.64107	17.00286	12760	7207.289	44729.84	51784.9	96514.74	106230.9	209953	222713
¼öÁø	41111	1	2	3.081228	4.871841	.3140794	.3375451	.0216607	1.323105	.9602888	.9819494	.9620939	17.36561	17.5278	17.20343	17.68998	17.04125	25520	7892.383	41238.63	51710.9	92949.53	110814.8	211656.7	237176.7
¹Ì¼öÁø	41113	3	2	3.345627	4.532139	.3898841	.3940991	.0347734	1.530032	.6606955	.6954689	.6765016	17.42877	17.57134	17.2862	17.71391	17.14363	12760	7342.065	51191.78	60374.79	111566.6	118892.4	237801	250561
¼öÁø	41113	3	2	3.148571	4.965714	.3485714	.3057143	.0142857	1.182857	.6171429	.6314286	.6228572	18.034	18.15486	17.91314	18.27571	17.79229	25520	8044.457	45767.43	46834.51	92601.94	120981.9	221628.3	247148.3
¹Ì¼öÁø	41115	3	2	3.417583	4.406593	.3758242	.3846154	.0483516	1.393407	.8373626	.8857143	.8417583	17.40308	17.55648	17.24967	17.70989	17.09626	12760	7138.681	49345.71	58921.92	108267.6	111307.7	226714	239474
¼öÁø	41115	3	2	3.24424	4.336406	.3179724	.3225806	.0092166	1.258065	1.119816	1.129032	1.129032	17.26659	17.44147	17.09171	17.61636	16.91682	25520	7024.977	41749.77	49418.39	91168.16	111176.5	209369.7	234889.7
¹Ì¼öÁø	41117	1	2	3.291073	4.477119	.3705927	.3255814	.0225056	1.249812	.5311328	.5536384	.5423856	17.36407	17.47967	17.24846	17.59527	17.13286	12760	7252.933	48658.82	49878.09	98536.91	108498.4	214288.2	227048.2
¼öÁø	41117	1	2	3.132174	4.954782	.3321739	.3408696	.0156522	1.281739	.8226087	.8382609	.8260869	17.60252	17.74887	17.45617	17.89522	17.30983	25520	8026.748	43614.43	52220.2	95834.63	117670.9	221532.3	247052.3
¹Ì¼öÁø	41131	3	2	3.371367	4.284176	.5134553	.3110872	.0344456	1.473628	1.687836	1.722282	1.692142	16.52718	16.76964	16.28472	17.01211	16.04225	12760	6940.366	67416.69	47657.63	115074.3	139593.8	261608.5	274368.5
¼öÁø	41131	3	2	2.568038	5.620253	.4446203	.335443	.039557	.7768987	1.677215	1.716772	1.68038	17.26369	17.47025	17.05712	17.67682	16.85055	25520	9104.811	58378.64	51388.87	109767.5	143686.8	262559.1	288079.1
¹Ì¼öÁø	41133	3	2	3.29294	4.618546	.5426765	.3308746	.0231823	1.382508	1.511064	1.534247	1.513172	16.8156	17.03583	16.59536	17.25606	16.37513	12760	7482.044	71253.42	50689	121942.4	152138.6	281563.1	294323.1
¼öÁø	41133	3	2	2.747826	5.318261	.413913	.2852174	.0104348	1.031304	1.669565	1.68	1.671304	17.15296	17.37148	16.93443	17.59	16.71591	25520	8615.583	54346.78	43694.45	98041.23	154559.9	261216.7	286736.7
¹Ì¼öÁø	41135	1	2	3.158793	5.221128	.4475065	.2867454	.0203412	1.425197	.8713911	.8917323	.8779528	17.24488	17.40328	17.08648	17.56168	16.92808	12760	8458.229	58757.61	43928.54	102686.1	131910.8	243055.2	255815.2
¼öÁø	41135	1	2	2.784994	5.986562	.3762598	.3034714	.0145577	1.134379	.8992161	.9137738	.8992161	17.54519	17.69183	17.39854	17.83847	17.2519	25520	9698.23	49402.91	46490.91	95893.83	133959.6	239551.7	265071.7
¹Ì¼öÁø	41150	3	2	3.389109	4.372277	.4643564	.3386139	.0148515	1.568317	.9178218	.9326733	.9207921	17.33634	17.50653	17.16614	17.67673	16.99594	12760	7083.089	60970	51874.63	112844.6	113057.9	232985.6	245745.6
¼öÁø	41150	3	2	3.12212	4.762673	.3387097	.421659	.0276498	1.679724	1.103687	1.131336	1.112903	16.84804	17.0424	16.65369	17.23675	16.45933	25520	7715.53	44472.58	64596.89	109069.5	110455.3	227240.3	252760.3
¹Ì¼öÁø	41171	3	2	3.243796	4.449635	.3970803	.3343066	.0131387	1.372263	.5795621	.5927007	.5868613	17.41036	17.53693	17.2838	17.6635	17.15723	12760	7208.409	52136.64	51214.76	103351.4	121642.3	232202.1	244962.1
¼öÁø	41171	3	2	2.950147	4.633431	.313783	.3431085	.0234604	1.035191	.7888563	.8123167	.797654	17.89927	18.02991	17.76862	18.16056	17.63798	25520	7506.158	41199.71	52563.2	93762.9	110900.4	212169.4	237689.4
¹Ì¼öÁø	41173	1	2	3.146883	4.458582	.3996584	.3031597	.0102477	1.171648	.8941076	.9043552	.8949616	17.30564	17.45363	17.15764	17.60162	17.00965	12760	7222.903	52475.15	46443.16	98918.3	123996.4	230137.6	242897.6
¼öÁø	41173	1	2	2.877622	4.783217	.3205128	.3193473	.0244755	1.210956	.8624709	.8869464	.8648019	17.2271	17.37389	17.0803	17.52069	16.93351	25520	7748.811	42083.33	48923.05	91006.38	123236.4	221991.6	247511.6
¹Ì¼öÁø	41195	3	2	3.190147	4.909248	.4969749	.3327571	.0181504	1.502161	1.182368	1.200519	1.182368	17.17035	17.3637	16.97701	17.55704	16.78366	12760	7952.982	65252.81	50977.39	116230.2	129700.4	253883.6	266643.6
¼öÁø	41195	3	2	2.982047	5.114901	.3716337	.3752244	.02693	1.249551	.9084381	.9353681	.9102334	17.35942	17.51275	17.2061	17.66607	17.05278	25520	8286.14	48795.51	57483.25	106278.8	128644.4	243209.3	268729.3
¹Ì¼öÁø	41197	2	2	3.423913	4.776087	.4586957	.3695652	.0217391	1.51087	.9239131	.9456522	.9282609	17.50598	17.67391	17.33804	17.84185	17.17011	12760	7737.261	60226.74	56616.28	116843	124002.2	248582.5	261342.5
¼öÁø	41197	2	2	3.197044	5.014778	.4482759	.3349754	.0049261	1.551724	1.167488	1.172414	1.167488	17.18399	17.37832	16.98965	17.57266	16.79532	25520	8123.941	58858.62	51317.22	110175.8	128754.8	247054.5	272574.6
¹Ì¼öÁø	41199	3	2	3.271825	4.682539	.5238096	.3452381	.031746	1.563492	.859127	.890873	.8650793	17.26409	17.42817	17.1	17.59226	16.93591	12760	7585.714	68776.19	52889.44	121665.6	122323.1	251574.4	264334.4
¼öÁø	41199	3	2	3.179105	4.830846	.437811	.3631841	.0248756	1.40796	1.069652	1.094527	1.069652	17.66144	17.83881	17.48408	18.01617	17.30672	25520	7825.97	57484.58	55638.71	113123.3	126366.5	247315.8	272835.8
¹Ì¼öÁø	41210	3	2	3.303621	4.751393	.6169916	.3816156	.0369081	1.62117	.974234	1.011142	.9770195	17.36344	17.54192	17.18496	17.7204	17.00648	12760	7697.256	81011	58462.36	139473.4	130255.9	277426.5	290186.5
¼öÁø	41210	3	2	2.961039	5.451299	.6222944	.3712121	.0227273	1.608225	1.083333	1.106061	1.08658	17.3671	17.55584	17.17835	17.74459	16.98961	25520	8831.104	81707.25	56868.58	138575.8	135192.8	282599.7	308119.7
¹Ì¼öÁø	41220	2	2	3.363971	5.119118	.6492647	.3845588	.0264706	1.616176	1.169118	1.195588	1.170588	17.02184	17.21956	16.82412	17.41728	16.6264	12760	8292.971	85248.45	58913.26	144161.7	138474.1	290928.8	303688.8
¼öÁø	41220	2	2	3.184466	5.221683	.5501618	.3333333	.0275081	1.391586	1.2589	1.286408	1.262136	17.18349	17.37896	16.98803	17.57443	16.79256	25520	8459.126	72236.24	51065.67	123301.9	129044.5	260805.5	286325.6
¹Ì¼öÁø	41250	2	2	3.217391	4.409938	.4906832	.2857143	.0124224	1.664596	.7950311	.8074534	.8012422	17.58758	17.75031	17.42484	17.91304	17.26211	12760	7144.1	64426.71	43770.57	108197.3	121083.4	236424.8	249184.8
¼öÁø	41250	2	2	3.290323	4.548387	.5645161	.6129032	.0322581	1.354839	.3870968	.4193548	.4193548	17.91613	18.02258	17.80968	18.12903	17.70323	25520	7368.387	74120.97	93894.94	168015.9	129122.2	304506.5	330026.5
¹Ì¼öÁø	41271	3	2	3.505689	4.130215	.551201	.3539823	.0316056	1.242731	.630847	.6624526	.6434892	17.84216	17.96738	17.71694	18.0926	17.59172	12760	6690.948	72372.7	54229.03	126601.7	100919.7	234212.4	246972.4
¼öÁø	41271	3	2	3.086567	4.614925	.4537314	.3462687	.0059701	.9462687	.680597	.6865672	.680597	17.9909	18.10627	17.87552	18.22164	17.76015	25520	7476.179	59574.93	53047.32	112622.2	106250.7	226349.2	251869.2
¹Ì¼öÁø	41273	2	2	3.354788	4.076923	.4018838	.3814757	.0266876	1.098901	.4960754	.522763	.4976452	17.86625	17.9708	17.7617	18.07535	17.65714	12760	6604.615	52767.35	58440.93	111208.3	96549.57	214362.5	227122.5
¼öÁø	41273	2	2	3.032609	4.471014	.3333333	.3623188	.0144928	.9528986	.5253623	.5398551	.5289855	18.36576	18.46594	18.26558	18.56612	18.1654	25520	7243.043	43766.67	55506.16	99272.83	93936.45	200452.3	225972.3
¹Ì¼öÁø	41281	2	2	3.239607	4.829932	.5094482	.3106576	.0362812	1.460317	1.035525	1.071807	1.036281	17.17521	17.35178	16.99864	17.52835	16.82207	12760	7824.49	66890.55	47591.81	114482.4	125219	247525.9	260285.9
¼öÁø	41281	2	2	2.998503	5.404191	.4161677	.3592815	.0359281	1.232036	.9326347	.9685629	.9326347	17.34334	17.4982	17.18847	17.65307	17.03361	25520	8754.79	54642.81	55040.84	109683.7	127295.3	245733.7	271253.7
¹Ì¼öÁø	41285	1	2	3.176556	4.444283	.5166426	.2807525	.0376266	1.218524	.829233	.8668596	.8422576	17.54588	17.68972	17.40203	17.83357	17.25818	12760	7199.74	67835.16	43010.45	110845.6	118219.3	236264.6	249024.6
¼öÁø	41285	1	2	2.976134	5.066826	.575179	.2601432	.0334129	1.116945	.8210024	.8544153	.8257757	17.70979	17.84773	17.57184	17.98568	17.43389	25520	8208.258	75521	39853.16	115374.2	129019.9	252602.3	278122.3
¹Ì¼öÁø	41287	1	2	3.164336	4.857809	.467366	.3228438	.027972	1.273893	.8181818	.8461539	.8216783	17.39458	17.54009	17.24907	17.68561	17.10356	12760	7869.65	61365.15	49458.71	110823.9	111415.6	230109.1	242869.1
¼öÁø	41287	1	2	2.995671	4.785714	.3809524	.3831169	.008658	.9588745	.8809524	.8896104	.8831169	17.73712	17.87316	17.60108	18.0092	17.46504	25520	7752.857	50019.05	58692.36	108711.4	109520	225984.3	251504.3
¹Ì¼öÁø	41290	1	2	3.171533	5.218978	.5474452	.3467153	.0437956	1.489051	.9781022	1.021898	.9927008	17.25401	17.42628	17.08175	17.59854	16.90949	12760	8454.744	71879.56	53115.75	124995.3	142687.8	276137.9	288897.9
¼öÁø	41290	1	2	3.112245	5.204082	.5816327	.3265306	.0510204	1.581633	1.357143	1.408163	1.357143	16.60357	16.81837	16.38877	17.03316	16.17398	25520	8430.612	76368.37	50023.51	126391.9	163764.3	298586.8	324106.8
¹Ì¼öÁø	41310	1	2	3.125862	4.874138	.4344828	.3	.0189655	1.512069	1.155172	1.174138	1.158621	17.3044	17.49552	17.11328	17.68664	16.92216	12760	7896.104	57047.59	45959.1	103006.7	120452.5	231355.3	244115.3
¼öÁø	41310	1	2	2.961404	4.715789	.3192982	.3473684	.0035088	1.312281	1.263158	1.266667	1.263158	17.0214	17.21333	16.82947	17.40526	16.63754	25520	7639.579	41923.86	53215.8	95139.66	110081.5	212860.7	238380.7
¹Ì¼öÁø	41360	2	2	3.28474	4.854646	.5336744	.369139	.0383632	1.599744	1.222506	1.26087	1.229753	17.01848	17.22072	16.81624	17.42295	16.614	12760	7864.527	70071.44	56550.98	126622.4	123624.4	258111.4	270871.4
¼öÁø	41360	2	2	3.047826	5.129565	.4269565	.3556522	.0208696	1.38	1.197391	1.218261	1.197391	17.41404	17.60278	17.2253	17.79152	17.03657	25520	8309.896	56059.39	54484.85	110544.2	120596.2	239450.3	264970.3
¹Ì¼öÁø	41370	1	2	3.282413	5.182285	.3992298	.2978177	.0385109	1.898588	1.154044	1.192555	1.175866	17.03023	17.24056	16.8199	17.4509	16.60956	12760	8395.302	52418.87	45624.78	98043.65	131512.6	237951.5	250711.5
¼öÁø	41370	1	2	2.991071	5.665179	.3772321	.3928571	.0200893	1.654018	1.390625	1.410714	1.390625	17.22556	17.44732	17.0038	17.66908	16.78203	25520	9177.589	49530.58	60184.54	109715.1	132351.2	251243.9	276763.9
¹Ì¼öÁø	41390	1	2	3.375566	4.722474	.4645551	.3740573	.0211161	1.115385	.4879336	.5090498	.4984917	17.63194	17.7365	17.52738	17.84106	17.42281	12760	7650.407	60996.08	57304.46	118300.5	116814	242765	255525
¼öÁø	41390	1	2	3.477228	4.633663	.4316832	.3544554	.009901	1.130693	.5762376	.5861386	.580198	18.14248	18.25663	18.02832	18.37079	17.91416	25520	7506.535	56680	54301.51	110981.5	129872.6	248360.6	273880.6
¹Ì¼öÁø	41410	1	2	3.159564	5.252726	.3795837	.2864222	.0168484	1.308226	.617443	.6342914	.6184341	17.14658	17.27374	17.01942	17.40089	16.89227	12760	8509.415	49839.35	43879.02	93718.37	120391.5	222619.3	235379.3
¼öÁø	41410	1	2	2.798732	6.465927	.3169572	.2900158	.0095087	1.047544	.6687797	.6782885	.6719493	17.49564	17.6149	17.37639	17.73415	17.25713	25520	10474.8	41616.48	44429.56	86046.04	130948.4	227469.3	252989.3
¹Ì¼öÁø	41430	1	2	3.217899	4.492218	.3929961	.3132296	.0175097	1.38716	.6420233	.6595331	.6478599	17.62831	17.76187	17.49475	17.89543	17.36119	12760	7277.393	51600.39	47985.83	99586.22	127807.6	234671.2	247431.2
¼öÁø	41430	1	2	2.924901	5.470356	.3675889	.3636364	.0197628	1.142292	.8181818	.8379447	.8181818	17.14802	17.28696	17.00909	17.42589	16.87016	25520	8861.977	48264.43	55708	103972.4	134149.9	246984.3	272504.3
¹Ì¼öÁø	41450	1	2	3.067308	4.99359	.4294872	.2948718	.0064103	1.653846	.5416667	.5480769	.5416667	17.39455	17.53141	17.25769	17.66827	17.12083	12760	8089.615	56391.67	45173.47	101565.1	119648.8	229303.6	242063.6
¼öÁø	41450	1	2	2.884615	4.956044	.3131868	.3241758	.0054945	1.39011	1.005494	1.010989	1.005494	17.18599	17.35604	17.01593	17.5261	16.84588	25520	8028.791	41121.43	49662.77	90784.2	102610	201423	226943
¹Ì¼öÁø	41461	3	2	3.427975	4.438413	.4029227	.3048017	.0167015	1.659708	.651357	.6680585	.6534446	16.97463	17.12276	16.82651	17.27088	16.67839	12760	7190.229	52903.76	46694.7	99598.46	127801.9	234590.6	247350.6
¼öÁø	41461	3	2	3.22335	5.203046	.3857868	.3502538	0	1.507614	.8324873	.8324873	.8324873	17.52157	17.6802	17.36294	17.83883	17.20432	25520	8428.934	50653.81	53657.83	104311.6	139637.5	252378	277898
¹Ì¼öÁø	41463	2	2	3.179582	4.895449	.4157442	.2872079	.0178352	1.682657	.6396064	.6574416	.6439114	17.2032	17.35129	17.05511	17.49939	16.90701	12760	7930.627	54587.21	43999.38	98586.59	124752.7	231269.9	244029.9
¼öÁø	41463	2	2	2.945746	5.676942	.3575832	.2737361	.0160296	1.519112	.7459926	.7620222	.7496917	17.24944	17.4	17.09889	17.55055	16.94834	25520	9196.646	46950.68	41935.55	88886.23	132317.6	230400.5	255920.5
¹Ì¼öÁø	41465	1	2	3.011336	5.140891	.4939271	.2809716	.0178138	1.303644	.8704454	.8882591	.8753036	17.59757	17.7498	17.44534	17.90203	17.29312	12760	8328.243	64852.63	43044.02	107896.6	124673.6	240898.5	253658.5
¼öÁø	41465	1	2	2.776836	6.0113	.440678	.3079096	.0112994	1.132768	.9237288	.9350283	.9237288	17.73093	17.87994	17.58192	18.02896	17.43291	25520	9738.305	57861.02	47170.83	105031.8	130508.4	245278.6	270798.6
¹Ì¼öÁø	41480	1	2	3.250179	4.88467	.4563037	.3373925	.0293696	1.622493	.8760745	.9054441	.8775072	17.49688	17.66562	17.32815	17.83435	17.15942	12760	7913.166	59912.68	51687.53	111600.2	125866.1	245379.4	258139.4
¼öÁø	41480	1	2	2.984894	5.095166	.3323263	.3444109	.0392749	1.172205	1.010574	1.049849	1.019637	17.78414	17.94381	17.62447	18.10347	17.4648	25520	8254.169	43634.44	52762.71	96397.16	115149.9	219801.2	245321.2
¹Ì¼öÁø	41500	1	2	3.353153	4.403604	.4666667	.3711712	.0288288	1.326126	.8414415	.8702703	.8486487	17.43513	17.58558	17.28469	17.73604	17.13423	12760	7133.838	61273.33	56862.31	118135.6	101401	226670.4	239430.4
¼öÁø	41500	1	2	2.990196	4.813725	.3137255	.4656863	0	.9411765	.8186275	.8186275	.8186275	18.24951	18.37843	18.12059	18.50735	17.99167	25520	7798.235	41192.16	71341.74	112533.9	103032.3	223364.5	248884.5
¹Ì¼öÁø	41550	2	2	3.579457	4.583333	.5213178	.3837209	.0445736	1.478682	.9573643	1.001938	.9689922	17.38886	17.55853	17.21919	17.7282	17.04951	12760	7425	68449.03	58784.89	127233.9	131471.6	266130.5	278890.5
¼öÁø	41550	2	2	3.318627	5.02451	.6323529	.4607843	.0147059	1.166667	1.117647	1.132353	1.122549	17.50049	17.67059	17.33039	17.84069	17.16029	25520	8139.706	83027.94	70590.77	153618.7	139772.3	301530.8	327050.8
¹Ì¼öÁø	41570	2	2	3.264448	4.609457	.4474606	.3458844	.0236427	1.608581	.8362522	.8598949	.8432574	17.36082	17.52487	17.19676	17.68892	17.03271	12760	7467.32	58751.58	52988.45	111740	120696.2	239903.6	252663.6
¼öÁø	41570	2	2	2.934827	5.364562	.4093686	.4052953	.0142566	1.421589	.8309572	.8452138	.8350306	17.59694	17.75112	17.44277	17.90529	17.2886	25520	8690.591	53750.1	62090.03	115840.1	130939.4	255470.1	280990.1
¹Ì¼öÁø	41590	1	2	3.255483	4.61779	.4541024	.3290008	.025589	1.212429	.8696182	.8952072	.8736799	17.67021	17.81779	17.52262	17.96537	17.37504	12760	7480.82	59623.64	50401.94	110025.6	117625.5	235131.9	247891.9
¼öÁø	41590	1	2	3.032396	5.204604	.3810742	.3836317	.0153453	1.108269	.8047741	.8201194	.8124467	17.89361	18.0295	17.75772	18.16539	17.62182	25520	8431.458	50035.04	58771.23	108806.3	125181.9	242419.7	267939.7
¹Ì¼öÁø	41610	1	2	3.322093	4.887209	.4860465	.3267442	.0418605	1.848837	1.37907	1.42093	1.387209	16.47709	16.70744	16.24674	16.93779	16.0164	12760	7917.279	63817.91	50056.23	113874.1	141559.8	263351.3	276111.3
¼öÁø	41610	1	2	3.028133	5.43734	.4450128	.3631714	.028133	1.598465	1.455243	1.483376	1.455243	16.87839	17.10384	16.65294	17.32928	16.42749	25520	8808.491	58430.18	55636.76	114066.9	134745	257620.4	283140.4
¹Ì¼öÁø	41630	2	2	3.260398	4.851718	.5424955	.3508137	.005425	1.877034	.8607595	.8661845	.8625678	17.06781	17.24774	16.88788	17.42767	16.70796	12760	7859.783	71229.66	53743.61	124973.3	134526	267359	280119
¼öÁø	41630	2	2	3.168269	5.293269	.5865384	.3701923	.0432692	1.552885	.7548077	.7980769	.7548077	17.09399	17.24712	16.94087	17.40024	16.78774	25520	8575.096	77012.5	56712.35	133724.8	135848.1	278148.1	303668.1
¹Ì¼öÁø	41650	2	2	3.37561	4.629268	.6170732	.3780488	.0341463	1.685366	1.063415	1.097561	1.063415	17.36695	17.55756	17.17634	17.74817	16.98573	12760	7499.415	81021.71	57915.94	138937.6	133414.9	279851.9	292611.9
¼öÁø	41650	2	2	3.460674	4.376404	.6123595	.4044944	.0168539	1.685393	1.061798	1.078652	1.067416	17.40281	17.59326	17.21236	17.78371	17.02191	25520	7089.775	80402.81	61967.32	142370.1	134824.2	284284.1	309804.1
¹Ì¼öÁø	41670	2	1	3.34717	5.411321	.6188679	.3849057	.0566038	1.803774	.9811321	1.037736	.9962264	17.21019	17.39849	17.02189	17.58679	16.83359	12760	8766.34	81257.36	58966.39	140223.8	132092.9	281083	293843
¼öÁø	41670	2	1	3.285714	5.767857	.4464286	.6785714	.0178571	1.428571	.7857143	.8035714	.7857143	18.14643	18.29643	17.99643	18.44643	17.84643	25520	9343.929	58616.07	103955.1	162571.2	135497.5	307412.6	332932.6
¹Ì¼öÁø	41730	2	1	2	4.5	0	0	0	2.5	0	0	0	17.875	18	17.75	18.125	17.625	12760	7290	0	0	0	133564.5	140854.5	153614.5
¼öÁø	41730	2	1	5	5	1	1	0	0	0	0	0	20	20	20	20	20	25520	8100	131300	153197	284497	98308	390905	416425
¹Ì¼öÁø	41800	3	1	3.428571	5.023809	.9126984	.3095238	0	.8809524	.6507937	.6507937	.6507937	18.57341	18.68254	18.46429	18.79167	18.35516	12760	8138.571	119837.3	47418.12	167255.4	157279.5	332673.5	345433.5
¼öÁø	41800	3	1	3.364865	4.891892	.6486486	.3378378	.1891892	1	.527027	.7162162	.6891892	17.57838	17.68108	17.47568	17.78378	17.37297	25520	7924.865	85167.57	51755.74	136923.3	142012.6	286860.8	312380.8
¹Ì¼öÁø	41820	3	1	3.265823	4.873418	.6582279	.2151899	.0632911	1.797468	1.316456	1.379747	1.316456	17.27215	17.49367	17.05063	17.71519	16.82911	12760	7894.937	86425.32	32966.44	119391.8	124479.6	251766.3	264526.3
¼öÁø	41820	3	1	3.428571	5.178571	.4285714	.4285714	0	1.464286	.75	.75	.75	18.12321	18.27143	17.975	18.41964	17.82679	25520	8389.286	56271.43	65655.86	121927.3	132297.3	262613.8	288133.8
¹Ì¼öÁø	41830	2	1	3.36859	4.727564	.5320513	.3621795	.0032051	.7692308	.5192308	.5224359	.5224359	18.3	18.39038	18.20962	18.48077	18.11923	12760	7658.654	69858.34	55484.81	125343.1	120362.4	253364.2	266124.3
¼öÁø	41830	2	1	2.888889	5.424242	.4444444	.2424242	0	.989899	.4242424	.4242424	.4242424	18.24545	18.33737	18.15354	18.42929	18.06162	25520	8787.272	58355.55	37138.67	95494.22	133501.4	237782.9	263302.9
¹Ì¼öÁø	42110	2	2	3.475038	5.302572	.5824508	.2617247	.03177	1.350983	.7700454	.8018155	.795764	17.74077	17.88532	17.59622	18.02988	17.45166	12760	8590.166	76475.8	40095.43	116571.2	143285.6	268447	281207
¼öÁø	42110	2	2	3.168712	5.159509	.4662577	.3558282	.006135	1.030675	.607362	.613497	.607362	17.65583	17.7681	17.54356	17.88037	17.43129	25520	8358.405	61219.63	54511.82	115731.4	136838.7	260928.6	286448.6
¹Ì¼öÁø	42130	2	2	3.344044	5.536834	.6214734	.3691223	.0305643	1.770376	1.346395	1.376959	1.351097	17.04957	17.27273	16.82641	17.49589	16.60325	12760	8969.671	81599.45	56548.42	138147.9	166475.2	313592.8	326352.8
¼öÁø	42130	2	2	2.979592	6.00157	.4583987	.3657771	.0376766	1.260597	1.494506	1.532182	1.505494	17.32347	17.53595	17.11099	17.74843	16.89851	25520	9722.543	60187.75	56035.95	116223.7	159340.7	285286.9	310806.9
¹Ì¼öÁø	42150	2	2	3.197256	6.363636	.8096055	.2538593	.0171527	1.459691	1.156089	1.173242	1.161235	17.3325	17.5211	17.14391	17.70969	16.95532	12760	10309.09	106301.2	38890.49	145191.7	170540	326040.8	338800.8
¼öÁø	42150	2	2	2.844156	7.392857	.8116883	.4253247	.025974	1.311688	1.090909	1.116883	1.090909	17.18961	17.36429	17.01493	17.53896	16.84026	25520	11976.43	106574.7	65158.46	171733.1	189622.7	373332.2	398852.2
¹Ì¼öÁø	42170	2	2	3.424342	5.536184	.6743421	.4078947	.0065789	1.677632	1.131579	1.138158	1.131579	17.22928	17.42632	17.03224	17.62336	16.8352	12760	8968.618	88541.12	62488.25	151029.4	157419.1	317417.1	330177.1
¼öÁø	42170	2	2	3.140187	6.75701	.7009346	.4766355	0	2.028037	.9158878	.9158878	.9158878	17.13037	17.32336	16.93738	17.51636	16.74439	25520	10946.36	92032.71	73019.13	165051.8	182249.9	358248.1	383768.1
¹Ì¼öÁø	42190	3	2	3.550218	5.585153	.8558952	.5065502	.0174672	1.39738	1.71179	1.729258	1.71179	17.35196	17.59301	17.11092	17.83406	16.86987	12760	9047.947	112379	77601.98	189981	147924.3	346953.3	359713.3
¼öÁø	42190	3	2	3.157895	5.508772	.8596491	.4736842	0	1.298246	1.438596	1.438596	1.438596	17.88947	18.09825	17.6807	18.30702	17.47193	25520	8924.211	112871.9	72567	185438.9	146198.3	340561.4	366081.4
¹Ì¼öÁø	42210	3	2	3.700599	4.586826	.4011976	.3293413	.0239521	1.239521	.5568863	.5808383	.5808383	17.99371	18.11138	17.87605	18.22904	17.75838	12760	7430.659	52677.25	50454.1	103131.3	113569.5	224131.5	236891.5
¼öÁø	42210	3	2	3.6	4.2875	.45	.35	0	1.1875	1.1	1.1	1.1	18.03312	18.2025	17.86375	18.37188	17.69438	25520	6945.75	59085	53618.95	112704	118090.5	237740.2	263260.2
¹Ì¼öÁø	42230	3	2	3.472868	5.457365	1.015504	.3875969	.0077519	1.488372	1.209302	1.217054	1.209302	17.25271	17.44806	17.05736	17.64341	16.86201	12760	8840.931	133335.7	59378.68	192714.3	168893.2	370448.5	383208.5
¼öÁø	42230	3	2	2.83871	5.032258	.5967742	.2741936	0	1.048387	1.33871	1.33871	1.33871	18.15565	18.34194	17.96935	18.52822	17.78306	25520	8152.258	78356.45	42005.63	120362.1	127890.7	256405	281925
¹Ì¼öÁø	42720	3	1	3.34965	5.643357	.5874126	.3636364	.013986	2.433566	1.34965	1.363636	1.34965	16.51818	16.77482	16.26154	17.03147	16.0049	12760	9142.237	77127.27	55708	132835.3	156702	298679.5	311439.5
¼öÁø	42720	3	1	3.431373	5.117647	.509804	.4117647	.0392157	2.137255	1.078431	1.117647	1.078431	16.58529	16.8	16.37059	17.01471	16.15588	25520	8290.588	66937.26	63081.12	130018.4	145277.9	283586.9	309106.9
¹Ì¼öÁø	42730	2	1	3.43662	5.366197	.6197183	.4929577	.028169	1.507042	1.887324	1.915493	1.887324	17.1162	17.38028	16.85211	17.64437	16.58803	12760	8693.239	81369.02	75519.65	156888.7	168228.3	333810.2	346570.2
¼öÁø	42730	2	1	2.444444	6.444445	.5555556	.2592593	0	1.074074	2.444444	2.444444	2.444444	16.85741	17.15556	16.55926	17.4537	16.26111	25520	10440	72944.45	39717.74	112662.2	180517.3	303619.5	329139.5
¹Ì¼öÁø	42750	3	1	3.401961	4.352941	.4705882	.3235294	.0196078	.9215686	.9313725	.9509804	.9313725	18.33922	18.47843	18.2	18.61765	18.06079	12760	7051.765	61788.23	49563.73	111352	118750.2	237153.9	249913.9
¼öÁø	42750	3	1	3.394737	5.289474	.5263158	.5	0	1.394737	.5526316	.5526316	.5526316	17.50658	17.63158	17.38158	17.75658	17.25658	25520	8568.947	69105.27	76598.5	145703.8	150315.3	304588.1	330108.1
¹Ì¼öÁø	42760	3	1	3.390071	7.12766	1.113475	.2056738	.0212766	1.836879	1.602837	1.624113	1.602837	16.94787	17.2	16.69575	17.45213	16.44362	12760	11546.81	146199.3	31508.6	177707.9	228411.5	417666.3	430426.3
¼öÁø	42760	3	1	2.886792	7.54717	.8867925	.3773585	.0754717	.9433962	1.415094	1.490566	1.490566	17.98113	18.16981	17.79245	18.35849	17.60377	25520	12226.42	116435.9	57810.19	174246	234907.4	421379.8	446899.8
¹Ì¼öÁø	42770	3	1	3.541667	7.104167	.8541667	.3333333	.0208333	1.791667	1.645833	1.666667	1.666667	16.61667	16.87083	16.3625	17.125	16.10833	12760	11508.75	112152.1	51065.67	163217.8	236606.2	411332.7	424092.7
¼öÁø	42770	3	1	3.521739	4.782609	.3043478	.2173913	0	1	1.652174	1.652174	1.652174	17.90652	18.12174	17.69131	18.33696	17.47609	25520	7747.826	39960.87	33303.7	73264.56	110812	191824.3	217344.3
¹Ì¼öÁø	42780	3	1	3.25	5.631945	.8472222	.3472222	.0138889	.7361111	.1805556	.1944444	.1805556	18.97014	19.025	18.91528	19.07986	18.86042	12760	9123.75	111240.3	53193.4	164433.7	169651.5	343208.9	355968.9
¼öÁø	42780	3	1	3.293478	4.597826	.4782609	.25	.0217391	.8804348	.2282609	.25	.2282609	18.86359	18.93044	18.79674	18.99728	18.72989	25520	7448.478	62795.65	38299.25	101094.9	128125.1	236668.5	262188.4
¹Ì¼öÁø	42790	2	1	3.434211	6.407895	.8815789	.25	.0394737	.9736842	.8421053	.8815789	.8421053	17.50395	17.63684	17.37105	17.76974	17.23816	12760	10380.79	115751.3	38299.25	154050.6	191726.5	356157.8	368917.8
¼öÁø	42790	2	1	3.438596	5.859649	.7368421	.1052632	0	.6315789	.7719298	.7719298	.7719298	17.55439	17.66316	17.44561	17.77193	17.33684	25520	9492.632	96747.37	16126	112873.4	160667	283032.9	308552.9
¹Ì¼öÁø	42800	3	1	3.567568	4.081081	.5135135	.2702703	.4594595	1.513514	1.027027	1.486486	1.27027	16.45405	16.63243	16.27567	16.81081	16.0973	12760	6611.352	67424.33	41404.59	108828.9	113675.6	229115.9	241875.9
¼öÁø	42800	3	1	3.48	5.44	.6	.28	0	1.28	1	1	1	16.972	17.136	16.808	17.3	16.644	25520	8812.8	78780	42895.16	121675.2	146137.8	276625.8	302145.8
¹Ì¼öÁø	42810	3	1	3.510204	4.755102	.4693878	.3469388	.755102	1.163265	.7142857	1.469388	1.163265	16.53163	16.66122	16.40204	16.79082	16.27245	12760	7703.265	61630.61	53149.98	114780.6	122797.2	245281.1	258041.1
¼öÁø	42810	3	1	3.3125	5.375	.6875	.125	0	2	.75	.75	.75	17.775	17.95	17.6	18.125	17.425	25520	8707.5	90268.75	19149.63	109418.4	153079.3	271205.1	296725.1
¹Ì¼öÁø	42820	2	1	3.324675	6.701299	.7922078	.3766234	.0779221	2.311688	1.116883	1.194805	1.142857	17.13636	17.36364	16.90909	17.59091	16.68182	12760	10856.1	104016.9	57697.57	161714.5	151917.3	324487.9	337247.9
¼öÁø	42820	2	1	3.833333	6.833333	.8958333	.2916667	.0416667	2.208333	.9375	.9791667	.9375	16.71667	16.92083	16.5125	17.125	16.30833	25520	11070	117622.9	44682.46	162305.4	147984.8	321360.2	346880.2
¹Ì¼öÁø	42830	3	1	3.716981	5.075472	.6226415	.3018868	.0377358	3.056604	1.377358	1.415094	1.377358	16.09811	16.38868	15.80755	16.67924	15.51698	12760	8222.264	81752.83	46248.15	128001	147972.3	284195.5	296955.5
¼öÁø	42830	3	1	3.346154	5.846154	.5	.4615385	.0384615	2.230769	.8846154	.9230769	.9230769	17.44615	17.64615	17.24615	17.84615	17.04615	25520	9470.77	65650	70706.3	136356.3	164488.7	310315.7	335835.7
¹Ì¼öÁø	43111	3	2	3.380386	4.686479	.5854383	.3135215	.0297177	1.641902	.8945022	.9242199	.8989599	17.01241	17.18395	16.84086	17.3555	16.66932	12760	7592.095	76868.05	48030.56	124898.6	133605.1	266095.8	278855.8
¼öÁø	43111	3	2	3.234432	4.985348	.4945055	.4761905	.021978	1.344322	.970696	.992674	.978022	17.57344	17.73773	17.40916	17.90201	17.24487	25520	8076.264	64928.57	72950.95	137879.5	133741	279696.8	305216.8
¹Ì¼öÁø	43113	2	2	3.416507	4.597888	.452975	.340691	.0335893	1.732246	1.195777	1.229367	1.205374	16.96214	17.16833	16.75595	17.37452	16.54976	12760	7448.58	59475.63	52192.84	111668.5	124190.9	243308	256068
¼öÁø	43113	2	2	3.119048	4.989418	.3888889	.3465608	.021164	1.44709	1.15873	1.179894	1.161376	17.20489	17.39312	17.01667	17.58135	16.82844	25520	8082.857	51061.11	53092.08	104153.2	133337.2	245573.2	271093.2
¹Ì¼öÁø	43130	1	2	3.496528	4.413195	.4756944	.4131944	.0486111	1.366319	1.109375	1.157986	1.112847	17.45095	17.63021	17.2717	17.80946	17.09245	12760	7149.375	62458.68	63300.15	125758.8	120698	253606.2	266366.2
¼öÁø	43130	1	2	3.165992	5.129555	.4210526	.4089069	.0607287	1.603239	.9838057	1.044534	.9919028	17.51134	17.68988	17.33279	17.86842	17.15425	25520	8309.879	55284.21	62643.31	117927.5	122998.9	249236.3	274756.3
¹Ì¼öÁø	43150	2	2	3.668776	4.883966	.6413502	.3628692	.0590717	1.599156	1.042194	1.101266	1.059072	17.53565	17.71983	17.35148	17.90401	17.1673	12760	7912.025	84209.28	55590.47	139799.8	136297	284008.8	296768.8
¼öÁø	43150	2	2	3.429577	5.450704	.6408451	.2816902	.0070423	1.274648	1.422535	1.429577	1.422535	17.38556	17.59155	17.17958	17.79753	16.97359	25520	8830.141	84142.96	43154.09	127297	154145.6	290272.8	315792.8
¹Ì¼öÁø	43710	2	1	3.507353	4.389706	.5367647	.3161765	.0955882	1.654412	1.058824	1.154412	1.088235	16.88198	17.07059	16.69338	17.25919	16.50478	12760	7111.324	70477.2	48437.29	118914.5	114970.6	240996.4	253756.4
¼öÁø	43710	2	1	3.137255	4.54902	.5490196	.2156863	.0784314	1.196078	1.54902	1.627451	1.54902	17.82059	18.03529	17.60588	18.25	17.39118	25520	7369.412	72086.27	33042.49	105128.8	142023.7	254521.8	280041.8
¹Ì¼öÁø	43720	1	1	3.690909	4.218182	.4181818	.3636364	0	1.272727	.5272727	.5272727	.5272727	18.53091	18.64727	18.41455	18.76364	18.29818	12760	6833.455	54907.27	55708	110615.3	127107.5	244556.2	257316.2
¼öÁø	43720	1	1	4.1	3.6	.3	.4	0	1.9	1	1	1	17.385	17.58	17.19	17.775	16.995	25520	5832	39390	61278.8	100668.8	83747.5	190248.3	215768.3
¹Ì¼öÁø	43730	3	1	3.541353	4.428571	.4887218	.3233083	.0225564	1.533835	1.180451	1.203007	1.180451	17.34361	17.53835	17.14887	17.73308	16.95414	12760	7174.286	64169.17	49529.86	113699	134425.5	255298.8	268058.8
¼öÁø	43730	3	1	3.068965	5.275862	.5517241	.4137931	0	1.310345	1.172414	1.172414	1.172414	17.51379	17.69655	17.33103	17.87931	17.14828	25520	8546.896	72441.38	63391.86	135833.2	176096.2	320476.3	345996.3
¹Ì¼öÁø	43740	2	1	3.559322	4.949152	.5084746	.3898305	.0338983	1.762712	1.237288	1.271186	1.237288	17.14407	17.35593	16.9322	17.5678	16.72034	12760	8017.627	66762.71	59720.86	126483.6	132182.1	266683.3	279443.3
¼öÁø	43740	2	1	3.777778	5.166667	.4444444	.7222222	0	1.055556	.7777778	.7777778	.7777778	18.225	18.35555	18.09444	18.48611	17.96389	25520	8370	58355.55	110642.3	168997.8	120944.1	298311.9	323831.9
¹Ì¼öÁø	43745	3	1	3.435185	4.638889	.4814815	.4537037	.037037	2.398148	.8981481	.9351852	.9166667	16.4162	16.62593	16.20648	16.83565	15.99676	12760	7515	63218.52	69506.05	132724.6	124931.2	265170.8	277930.8
¼öÁø	43745	3	1	3.051282	5.333333	.6410257	.2051282	0	.948718	1.717949	1.717949	1.717949	17.50385	17.72308	17.28461	17.94231	17.06539	25520	8640	84166.66	31425.03	115591.7	151091.8	275323.4	300843.4
¹Ì¼öÁø	43750	3	1	3.46281	4.619835	.3884298	.5785124	.0165289	1.801653	.9504132	.9669421	.9504132	16.84463	17.02975	16.6595	17.21488	16.47438	12760	7484.132	51000.83	88626.37	139627.2	128171.6	275282.9	288042.9
¼öÁø	43750	3	1	3.09375	4.0625	.34375	.40625	.0625	1.625	.59375	.65625	.59375	18.10938	18.25	17.96875	18.39063	17.82813	25520	6581.25	45134.38	62236.28	107370.7	95910.84	209862.8	235382.8
¹Ì¼öÁø	43760	2	1	3.425532	5.255319	.9787234	.3617021	0	1.702128	2.148936	2.148936	2.148936	16.9	17.2	16.6	17.5	16.3	12760	8513.617	128506.4	55411.68	183918.1	154859.9	347291.6	360051.6
¼öÁø	43760	2	1	3.307692	5.461538	1.153846	.0769231	0	2.615385	1.461538	1.461538	1.461538	16.29231	16.56923	16.01538	16.84615	15.73846	25520	8847.692	151500	11784.38	163284.4	222519.5	394651.6	420171.6
¹Ì¼öÁø	43770	3	1	3.554286	4.668571	.6571429	.3485714	.0228571	2.154286	1.091429	1.114286	1.091429	16.67343	16.89029	16.45657	17.10714	16.23971	12760	7563.086	86282.86	53400.1	139683	145761.2	293007.3	305767.3
¼öÁø	43770	3	1	2.977273	5.772727	.4318182	.7272727	.0454545	1.295455	1.477273	1.522727	1.522727	17.68295	17.89545	17.47046	18.10795	17.25795	25520	9351.818	56697.73	111416	168113.7	160817.7	338283.2	363803.2
¹Ì¼öÁø	43800	3	1	3.52439	5.04878	.5731707	.2926829	0	1.426829	1.134146	1.134146	1.134146	17.32256	17.50732	17.13781	17.69207	16.95305	12760	8179.024	75257.32	44838.14	120095.5	130576.4	258850.9	271610.9
¼öÁø	43800	3	1	3.055556	5.722222	.3888889	.2222222	0	1.333333	1.444444	1.444444	1.444444	17.8	18.01111	17.58889	18.22222	17.37778	25520	9270	51061.11	34043.78	85104.89	150643.6	245018.5	270538.5
¹Ì¼öÁø	44130	2	2	2.833333	5.166667	.6666667	0	0	3.666667	2	2	2	12.15	12.53333	11.76667	12.91667	11.38333	12760	8370	87533.34	0	87533.34	123011	218914.3	231674.3
¼öÁø	44130	2	2	1	10	1	0	0	0	0	0	0	20	20	20	20	20	25520	16200	131300	0	131300	178715	326215	351735
¹Ì¼öÁø	44131	2	2	3.337571	4.528249	.4293785	.3418079	.0282486	1.644068	1.163842	1.19209	1.168079	16.81751	17.0161	16.61893	17.21469	16.42034	12760	7335.763	56377.4	52363.95	108741.3	105283	221360.1	234120.1
¼öÁø	44131	2	2	3.133523	5.21875	.3039773	.3920455	.0284091	1.698864	1.224432	1.252841	1.235795	16.70739	16.91477	16.5	17.12216	16.29261	25520	8454.375	39912.21	60060.19	99972.41	117162.6	225589.4	251109.4
¹Ì¼öÁø	44133	2	2	3.337808	4.50783	.3713647	.3970917	.0357942	1.831096	1.296421	1.332215	1.303132	16.64569	16.86689	16.4245	17.08809	16.2033	12760	7302.685	48760.18	60833.26	109593.4	99646.49	216542.6	229302.6
¼öÁø	44133	2	2	2.998178	5.242259	.4025501	.3132969	.010929	1.741348	1.247723	1.258652	1.253188	16.87596	17.0878	16.66412	17.29963	16.45228	25520	8492.459	52854.83	47996.14	100851	106675.5	216019	241539
¹Ì¼öÁø	44150	1	2	3.574468	4.585106	.6489362	.4468085	.0319149	1.62766	1.175532	1.207447	1.175532	17.02234	17.22128	16.8234	17.42021	16.62447	12760	7427.873	85205.32	68449.73	153655	140136.9	301219.8	313979.8
¼öÁø	44150	1	2	3.698795	4.60241	.4939759	.5301205	.0120482	1.361446	.4698795	.4819277	.4819277	18.18855	18.30361	18.07349	18.41867	17.95843	25520	7455.904	64859.04	81212.87	146071.9	124482.6	278010.4	303530.4
¹Ì¼öÁø	44180	2	2	3.664865	5.118919	.4486487	.4378378	.0648649	1.481081	.8972973	.9621621	.9243243	17.78324	17.94703	17.61946	18.11081	17.45568	12760	8292.648	58907.57	67075.45	125983	153090	287365.7	300125.7
¼öÁø	44180	2	2	3.380952	5.357143	.4761905	.2619048	0	1.928571	1	1	1	17.23214	17.42857	17.03572	17.625	16.83929	25520	8678.571	62523.81	40123.02	102646.8	156164.8	267490.2	293010.2
¹Ì¼öÁø	44200	3	2	3.250277	4.822813	.4939092	.3266888	.0287929	1.715393	1.440753	1.469546	1.445183	16.65299	16.88284	16.42315	17.11268	16.1933	12760	7812.957	64850.28	50047.75	114898	110941.7	233652.7	246412.7
¼öÁø	44200	3	2	3.01847	5.287599	.3825858	.3693931	.0131926	1.503958	1.205805	1.218997	1.205805	17.20475	17.40053	17.00897	17.59631	16.81319	25520	8565.91	50233.51	56589.92	106823.4	114868.2	230257.5	255777.5
¹Ì¼öÁø	44210	1	2	3.032995	4.969543	.4340101	.3147208	.0406091	1.428934	.357868	.3984772	.357868	18.29886	18.40609	18.19162	18.51332	18.08439	12760	8050.66	56985.53	48214.29	105199.8	125705.4	238955.8	251715.8
¼öÁø	44210	1	2	3.214876	4.743802	.2809917	.2892562	.0330578	1.099174	.4628099	.4958678	.4958678	18.40289	18.50413	18.30165	18.60537	18.20041	25520	7684.958	36894.21	44313.18	81207.4	123052.6	211944.9	237464.9
¹Ì¼öÁø	44230	2	2	3.645646	5.141141	.5945946	.4024024	.021021	1.234234	.2612613	.2822823	.2732733	17.13138	17.21922	17.04354	17.30706	16.95571	12760	8328.648	78070.27	61646.84	139717.1	158596.3	306642	319402
¼öÁø	44230	2	2	3.543689	5.563107	.5436893	.2621359	0	1.029126	.4757282	.4757282	.4757282	18.11262	18.21165	18.01359	18.31068	17.91456	25520	9012.233	71386.41	40158.44	111544.8	161628.6	282185.7	307705.7
¹Ì¼öÁø	44250	3	2	3.159292	4.716814	.4867257	.3274336	.0088496	1.035398	1.00885	1.017699	1.017699	18.18363	18.33628	18.03097	18.48894	17.87832	12760	7641.239	63907.08	50161.85	114068.9	133101.1	254811.3	267571.3
¼öÁø	44250	3	2	2.818182	5.227273	.2727273	.469697	.0151515	.5909091	.4090909	.4242424	.4242424	18.89318	18.96364	18.82273	19.03409	18.75227	25520	8468.182	35809.09	71956.16	107765.3	122093.1	238326.5	263846.5
¹Ì¼öÁø	44270	3	1	3.297297	4.482883	.5261261	.4054054	.0396396	1.67027	1.14955	1.189189	1.158559	17.40982	17.60829	17.21135	17.80676	17.01288	12760	7262.271	69080.36	62106.89	131187.3	115554.1	254003.6	266763.6
¼öÁø	44270	3	1	3	5.068421	.4052632	.2789474	.0157895	1.257895	1.078947	1.094737	1.078947	17.73868	17.90947	17.56789	18.08026	17.39711	25520	8210.842	53211.05	42733.9	95944.95	118323.2	222479	247999
¹Ì¼öÁø	44710	1	1	3.591549	5.408451	.8309859	.2394366	.084507	1.887324	2.450704	2.535211	2.478873	16.00422	16.34366	15.66479	16.6831	15.32535	12760	8761.69	109108.5	36680.97	145789.4	178022.6	332573.8	345333.8
¼öÁø	44710	1	1	3.421053	6	.5789474	.6315789	.1052632	1.368421	1.526316	1.631579	1.526316	16.66316	16.88421	16.4421	17.10526	16.22105	25520	9720	76015.79	96756	172771.8	152764	335255.8	360775.8
¼öÁø	44730	3	1	4	2.5	0	.5	0	.5	0	0	0	19.575	19.6	19.55	19.625	19.525	25520	4050	0	76598.5	76598.5	41690	122338.5	147858.5
¹Ì¼öÁø	44760	2	1	3.876405	3.94382	.4494382	.3595506	.0674157	1.483146	.7752809	.8426966	.8202247	16.91573	17.06742	16.76405	17.2191	16.61236	12760	6388.989	59011.23	55082.07	114093.3	134373.6	254855.9	267615.8
¼öÁø	44760	2	1	3.6	4.433333	.4666667	.5	0	1.066667	1.2	1.2	1.2	16.55333	16.72667	16.38	16.9	16.20667	25520	7182	61273.33	76598.5	137871.8	145960.4	291014.2	316534.2
¹Ì¼öÁø	44770	3	1	3.833333	5.060606	.5151515	.2575758	.0606061	1.106061	.7424242	.8030303	.7424242	17.35833	17.48788	17.22879	17.61742	17.09924	12760	8198.182	67639.39	39459.83	107099.2	156561.3	271858.7	284618.7
¼öÁø	44770	3	1	3.523809	4.952381	.2857143	.4285714	.0952381	.952381	.8095238	.9047619	.9047619	15.33809	15.46667	15.20952	15.59524	15.08095	25520	8022.857	37514.29	65655.86	103170.1	147161.9	258354.9	283874.8
¹Ì¼öÁø	44790	3	1	3.770833	3.020408	.3673469	.2040816	0	1.44898	.4693878	.4693878	.4693878	18.39898	18.51837	18.27959	18.63775	18.1602	12760	4893.061	48232.65	31264.69	79497.34	99515	183905.4	196665.4
¼öÁø	44790	3	1	3.451613	3.354839	.4193548	.1935484	0	1.387097	.6129032	.6129032	.6129032	18.29516	18.42581	18.16452	18.55645	18.03387	25520	5434.839	55061.29	29651.03	84712.32	84574.68	174721.8	200241.8
¹Ì¼öÁø	44800	3	1	3.496124	5.023256	.5930232	.3837209	.0271318	1.709302	1.255814	1.282946	1.25969	17.37733	17.58837	17.16628	17.79942	16.95523	12760	8137.674	77863.95	58784.89	136648.8	133351.4	278137.9	290897.9
¼öÁø	44800	3	1	3.589041	4.164383	.4931507	.369863	0	1.342466	1.068493	1.068493	1.068493	17.80959	17.98356	17.63562	18.15753	17.46164	25520	6746.301	64750.68	56661.9	121412.6	104038.1	232197	257717
¹Ì¼öÁø	44810	1	1	3.6	4.623077	.5307692	.3230769	.0384615	1.815385	1.461538	1.5	1.476923	16.94923	17.18615	16.71231	17.42308	16.47539	12760	7489.385	69690	49494.41	119184.4	111111	237784.8	250544.8
¼öÁø	44810	1	1	3.128205	5.205128	.4102564	.3846154	.1025641	.948718	2.384615	2.48718	2.384615	17.34487	17.63077	17.05898	17.91667	16.77308	25520	8432.308	53866.67	58921.92	112788.6	135085.3	256306.2	281826.2
¹Ì¼öÁø	44825	2	1	3.3875	4.4375	.50625	.2	.025	1.69375	1.1125	1.1375	1.1125	17.62531	17.82125	17.42937	18.01719	17.23344	12760	7188.75	66470.63	30639.4	97110.02	146820.8	251119.5	263879.6
¼öÁø	44825	2	1	3.619048	4.634921	.6984127	.3650794	0	1.84127	.984127	.984127	.984127	16.92064	17.11111	16.73016	17.30159	16.53968	25520	7508.571	91701.59	55929.06	147630.7	139714.7	294853.9	320373.9
¹Ì¼öÁø	45111	1	2	3.388275	5.632115	.5148683	.364486	.0127443	1.785047	1.360238	1.372982	1.361937	16.8466	17.07188	16.62133	17.29715	16.39605	12760	9124.027	67602.21	55838.16	123440.4	171264.2	303828.6	316588.6
¼öÁø	45111	1	2	2.990566	5.941038	.4221698	.2995283	.0165094	1.549528	1.320755	1.337264	1.323113	16.81498	17.02453	16.60542	17.23408	16.39587	25520	9624.481	55430.89	45886.84	101317.7	173003.1	283945.4	309465.4
¹Ì¼öÁø	45113	2	2	3.321625	5.450055	.4270033	.3084522	.0219539	1.663008	1.173436	1.19539	1.177827	17.05483	17.25532	16.85434	17.45582	16.65384	12760	8829.089	56065.53	47253.96	103319.5	162119.1	274267.7	287027.7
¼öÁø	45113	2	2	3.155496	5.97319	.4316354	.3002681	.0053619	1.439678	1.136729	1.142091	1.136729	17.26475	17.4504	17.07909	17.63606	16.89343	25520	9676.568	56673.73	46000.17	102673.9	169041.1	281391.6	306911.6
¹Ì¼öÁø	45130	1	2	3.44217	5.381781	.4759468	.2978505	.0235415	1.490276	1.100307	1.123849	1.100307	16.94872	17.13326	16.76418	17.31781	16.57963	12760	8718.485	62491.81	45629.81	108121.6	173601.7	290441.8	303201.8
¼öÁø	45130	1	2	3.019048	6.492064	.4126984	.3650794	.0190476	1.11746	1.161905	1.180952	1.161905	17.33524	17.5073	17.16318	17.67937	16.99111	25520	10517.14	54187.3	55929.06	110116.4	203173.5	323807	349327
¹Ì¼öÁø	45140	3	2	3.523901	5.526769	.417782	.3986616	.0334608	1.694073	.8097515	.8432122	.8154876	17.36032	17.526	17.19465	17.69168	17.02897	12760	8953.365	54854.78	61073.76	115928.5	165688.9	290570.8	303330.8
¼öÁø	45140	3	2	3.375587	5.455399	.3051643	.3333333	.0046948	1.539906	1.037559	1.042253	1.037559	17.69718	17.87793	17.51643	18.05869	17.33568	25520	8837.746	40068.07	51065.67	91133.74	170946.3	270917.8	296437.8
¹Ì¼öÁø	45180	2	2	3.668874	5.788079	.5331126	.5	.0099338	1.589404	1.198676	1.208609	1.198676	17.15099	17.35033	16.95166	17.54967	16.75232	12760	9376.688	69997.68	76598.5	146596.2	155510.7	311483.6	324243.6
¼öÁø	45180	2	2	3.686567	4.626866	.4477612	.4925373	0	.9701493	1.373134	1.373134	1.373134	17.84105	18.02687	17.65522	18.21269	17.4694	25520	7495.522	58791.04	75455.24	134246.3	133995.2	275737	301257
¹Ì¼öÁø	45190	3	2	3.440273	7.549488	.78157	.4027304	.0682594	1.935154	1.027304	1.095563	1.040956	17.46877	17.66826	17.26928	17.86775	17.0698	12760	12230.17	102620.1	61697.09	164317.2	217580.8	394128.2	406888.2
¼öÁø	45190	3	2	3.524194	6.427419	.5241935	.3306452	.0483871	1.185484	.5887097	.6370968	.6370968	18.48347	18.60161	18.36532	18.71976	18.24718	25520	10412.42	68826.61	50653.85	119480.5	191998.5	321891.3	347411.3
¹Ì¼öÁø	45210	3	2	3.526667	6.533333	.5666667	.3	0	1.36	1.786667	1.786667	1.786667	17.54	17.78667	17.29333	18.03333	17.04667	12760	10584	74403.34	45959.1	120362.4	206357.3	337303.8	350063.8
¼öÁø	45210	3	2	3.534884	5.860465	.5116279	.3488372	.0232558	.8837209	1.534884	1.55814	1.534884	17.56977	17.76744	17.37209	17.96512	17.17442	25520	9493.953	67176.74	53440.81	120617.6	208081.1	338192.6	363712.6
¹Ì¼öÁø	45710	3	1	3.424658	5.311644	.4075342	.3356164	.0273973	1.599315	1.19863	1.226027	1.19863	16.96935	17.16918	16.76952	17.36901	16.56969	12760	8604.863	53509.25	51415.43	104924.7	157206.9	270736.5	283496.5
¼öÁø	45710	3	1	2.907408	5.675926	.3703704	.3425926	.0092593	1.5	1.444444	1.453704	1.444444	17.29722	17.51667	17.07778	17.73611	16.85833	25520	9195	48629.63	52484.16	101113.8	167235.5	277544.3	303064.3
¹Ì¼öÁø	45720	3	1	3.090909	5.575758	.4545455	.2727273	0	1.484848	1.393939	1.393939	1.393939	17.64091	17.85455	17.42727	18.06818	17.21364	12760	9032.728	59681.82	41781	101462.8	171457.3	281952.9	294712.9
¼öÁø	45720	3	1	2.714286	4.142857	0	.1428571	0	.2857143	1	1	1	19.05714	19.17143	18.94286	19.28572	18.82857	25520	6711.429	0	21885.29	21885.29	120503.7	149100.4	174620.4
¹Ì¼öÁø	45730	3	1	3.478873	4.957747	.7605634	.3380282	0	1.704225	1.084507	1.084507	1.084507	17.69366	17.88732	17.5	18.08099	17.30634	12760	8031.549	99861.97	51784.9	151646.9	198716.4	358394.8	371154.8
¼öÁø	45730	3	1	3.12	3.92	.2	.08	0	1.2	.52	.52	.52	18.176	18.288	18.064	18.4	17.952	25520	6350.4	26260	12255.76	38515.76	124296.8	169162.9	194682.9
¹Ì¼öÁø	45740	3	1	3.504673	5.093458	.6728972	.2616822	.0186916	2.149533	.9906542	1.009346	.9906542	17.38598	17.59252	17.17944	17.79906	16.9729	12760	8251.402	88351.4	40088.93	128440.3	185336.1	322027.8	334787.8
¼öÁø	45740	3	1	3.771084	6.421687	.8313253	.4096386	.1686747	1.554217	1.180723	1.349398	1.216867	17.50301	17.6988	17.30723	17.89458	17.11145	25520	10403.13	109153	62755.4	171908.4	204383.2	386694.7	412214.7
¹Ì¼öÁø	45750	3	1	3.492754	6.014493	.5797101	.3478261	.0434783	1.507246	.942029	.9855072	.9710145	18.01594	18.18551	17.84638	18.35507	17.67681	12760	9743.479	76115.95	53285.91	129401.9	180288.3	319433.7	332193.7
¼öÁø	45750	3	1	3.729167	6.5	.9791667	.2291667	.125	1.5625	.9166667	1.041667	1.041667	17.40521	17.575	17.23542	17.74479	17.06562	25520	10530	128564.6	35107.64	163672.2	226990.7	401193	426713
¹Ì¼öÁø	45770	3	1	3.5	6.9	.5875	.3875	.025	1.4	1.925	1.95	1.95	17.4375	17.7	17.175	17.9625	16.9125	12760	11178	77138.75	59363.84	136502.6	198064.5	345745.1	358505.1
¼öÁø	45770	3	1	3.233333	7.1	.7	.4333333	0	1.333333	2.433333	2.433333	2.433333	17.16333	17.47333	16.85333	17.78333	16.54333	25520	11502	91910	66385.37	158295.4	273793.9	443591.3	469111.3
¹Ì¼öÁø	45790	3	1	3.626866	5.268657	.5671642	.4029851	0	1.716418	1.567164	1.567164	1.567164	16.44403	16.68657	16.20149	16.9291	15.95896	12760	8535.224	74468.66	61736.11	136204.8	184412.8	329152.8	341912.8
¼öÁø	45790	3	1	3.72093	4.767442	.4651163	.255814	0	1.27907	1.465116	1.465116	1.465116	17.42209	17.63256	17.21163	17.84302	17.00116	25520	7723.256	61069.77	39189.93	100259.7	145908.8	253891.7	279411.7
¹Ì¼öÁø	45800	3	1	3.242424	5.222222	.4949495	.3838384	0	1.212121	.3939394	.3939394	.3939394	17.55252	17.65252	17.45253	17.75253	17.35253	12760	8460	64986.87	58802.89	123789.8	154099.8	286349.5	299109.5
¼öÁø	45800	3	1	3.65625	4.5	.375	.25	.03125	.9375	.96875	1	1	17.275	17.41875	17.13125	17.5625	16.9875	25520	7290	49237.5	38299.25	87536.75	114676.1	209502.9	235022.9
¹Ì¼öÁø	46110	3	2	3.407957	5.43171	.8960807	.3752969	.0391924	2.326603	1.476841	1.516033	1.489905	16.77126	17.03527	16.50724	17.29929	16.24323	12760	8799.37	117655.4	57494.36	175149.8	186489.3	370438.5	383198.5
¼öÁø	46110	3	2	3.13617	5.987234	.680851	.3808511	.0148936	1.640426	1.802128	1.817021	1.802128	17.13777	17.4	16.87553	17.66223	16.6133	25520	9699.319	89395.74	58345.24	147741	190778.2	348218.5	373738.5
¹Ì¼öÁø	46130	3	2	3.610402	4.946025	.626104	.3788027	.0245339	1.618253	.8488715	.8734053	.8518155	17.53567	17.70147	17.36987	17.86727	17.20407	12760	8012.562	82207.46	58031.45	140238.9	167439.1	315690.6	328450.6
¼öÁø	46130	3	2	3.438119	5.547029	.5519802	.5148515	.0321782	1.185644	.9405941	.9727723	.9405941	17.83131	17.98465	17.67797	18.13799	17.52463	25520	8986.188	72475	78873.7	151348.7	180090.9	340425.8	365945.8
¹Ì¼öÁø	46150	2	2	3.504777	4.265924	.571656	.3726115	.0238854	1.743631	.8519108	.8757962	.8519108	17.18113	17.3535	17.00876	17.52588	16.83639	12760	6910.796	75058.44	57082.96	132141.4	124532	263584.2	276344.2
¼öÁø	46150	2	2	3.324713	4.632184	.433908	.3994253	.0344828	1.385057	.9626437	.9971265	.9683908	17.51954	17.68506	17.35402	17.85057	17.18851	25520	7504.138	56972.13	61190.75	118162.9	122548.6	248215.7	273735.7
¹Ì¼öÁø	46170	2	2	3.698565	5.019139	.5550239	.3971292	0	2.373206	1.425837	1.425837	1.425837	16.51101	16.77225	16.24976	17.03349	15.98852	12760	8131.005	72874.64	60839	133713.6	166725.5	308570.1	321330.1
¼öÁø	46170	2	2	3.333333	5	.2444444	.4666667	.0111111	1.433333	1.244444	1.255556	1.255556	17.37722	17.57333	17.18111	17.76944	16.985	25520	8100	32095.55	71491.93	103587.5	152874.7	264562.2	290082.2
¹Ì¼öÁø	46230	3	2	3.506224	4.626556	.6410788	.4232365	.033195	2.302905	1.348548	1.381743	1.358921	16.69398	16.94398	16.44398	17.19398	16.19398	12760	7495.021	84173.65	64838.56	149012.2	138477.2	294984.5	307744.5
¼öÁø	46230	3	2	3.451087	4.375	.4945652	.3532609	.0217391	1.847826	1.456522	1.478261	1.461957	16.82283	17.06087	16.58478	17.29891	16.34674	25520	7087.5	64936.41	54118.5	119054.9	130781.6	256924	282444
¹Ì¼öÁø	46710	2	1	3.582278	6.734177	.6329114	.5949367	.0126582	2	1.64557	1.658228	1.64557	16.86962	17.13418	16.60506	17.39874	16.34051	12760	10909.37	83101.27	91142.52	174243.8	230163.4	415316.5	428076.5
¼öÁø	46710	2	1	3.348837	7.069767	.6976744	.4883721	0	2	1.744186	1.744186	1.744186	16.56744	16.84186	16.29302	17.11628	16.0186	25520	11453.02	91604.65	74817.14	166421.8	187201.9	365076.7	390596.7
¹Ì¼öÁø	46720	3	1	3.616279	6.069767	.5348837	.2906977	.0232558	1.77907	.9651163	.9883721	.9651163	17.75407	17.93954	17.56861	18.125	17.38314	12760	9833.023	70230.23	44534.01	114764.2	157659.3	282256.6	295016.6
¼öÁø	46720	3	1	3.564103	6.692307	.7179487	.1025641	.0512821	2.025641	.5897436	.6410257	.5897436	17.8141	17.97436	17.65385	18.13461	17.49359	25520	10841.54	94266.66	15712.51	109979.2	174479	295299.7	320819.7
¹Ì¼öÁø	46730	3	1	4.027027	4.486486	.6216216	.1081081	0	1.621622	.8108108	.8108108	.8108108	17.86486	18.02703	17.7027	18.18919	17.54054	12760	7268.108	81618.92	16561.84	98180.76	155003.7	260452.5	273212.5
¼öÁø	46730	3	1	3.733333	4.033333	.5333334	.2	0	.7	.7	.7	.7	18.04833	18.15333	17.94333	18.25833	17.83833	25520	6534	70026.66	30639.4	100666.1	127647.9	234847.9	260367.9
¹Ì¼öÁø	46770	3	1	3.594594	4.918919	.7837838	.3243243	.1351351	1.72973	1.162162	1.297297	1.27027	17.44595	17.64865	17.24324	17.85135	17.04054	12760	7968.648	102910.8	49685.51	152596.3	155476.5	316041.4	328801.4
¼öÁø	46770	3	1	3.181818	5	.5454546	.4545455	0	2.5	1	1	1	16.175	16.4	15.95	16.625	15.725	25520	8100	71618.18	69635	141253.2	151583.2	300936.4	326456.4
¹Ì¼öÁø	46780	3	1	3.333333	5.380952	.7619048	.2380952	.0952381	2.428571	.3809524	.4761905	.3809524	17.19286	17.35238	17.03333	17.51191	16.87381	12760	8717.143	100038.1	36475.48	136513.6	172343.1	317573.8	330333.8
¼öÁø	46780	3	1	4	4.285714	.2857143	.5714286	0	1.428571	.5714286	.5714286	.5714286	17.67143	17.8	17.54286	17.92857	17.41429	25520	6942.857	37514.29	87541.14	125055.4	122034.9	254033.1	279553.2
¹Ì¼öÁø	46790	3	1	3.595745	4.712766	.3617021	.3297872	0	1.489362	.9574468	.9574468	.9574468	17.20213	17.37234	17.03192	17.54255	16.8617	12760	7634.681	47491.49	50522.41	98013.91	156697.3	262345.9	275105.9
¼öÁø	46790	3	1	3.512195	5.195122	.3658537	.3414634	0	2.02439	.4634146	.4634146	.4634146	17.02805	17.17561	16.88049	17.32317	16.73293	25520	8416.098	48036.59	52311.17	100347.8	160617.8	269381.6	294901.6
¹Ì¼öÁø	46800	3	1	3.844445	5.222222	1.044444	.3444445	.0666667	2.166667	1.622222	1.688889	1.622222	16.82278	17.09333	16.55222	17.36389	16.28167	12760	8460	137135.6	52767.86	189903.4	172744.6	371108	383868
¼öÁø	46800	3	1	3.076923	6.615385	.6923077	.3076923	0	2.076923	2.615385	2.615385	2.615385	15.25	15.61538	14.88462	15.98077	14.51923	25520	10716.92	90900	47137.54	138037.5	274222.5	422976.9	448496.9
¹Ì¼öÁø	46810	3	1	3.476923	5.892308	.8769231	.3230769	.0769231	2.430769	1.492308	1.569231	1.492308	16.55077	16.82154	16.28	17.09231	16.00923	12760	9545.538	115140	49494.41	164634.4	203538.5	377718.4	390478.4
¼öÁø	46810	3	1	3.705882	4.352941	1.294118	.0588235	.1176471	3.647059	1.529412	1.647059	1.529412	15.65294	15.98823	15.31765	16.32353	14.98235	25520	7051.765	169917.6	9011.588	178929.2	196610.2	382591.3	408111.3
¹Ì¼öÁø	46820	3	1	3.586777	6.297521	1.264463	.2561983	.0330578	2.785124	1.727273	1.760331	1.760331	15.90289	16.21488	15.59091	16.52686	15.27893	12760	10201.98	166024	39248.82	205272.8	242177.6	457652.4	470412.4
¼öÁø	46820	3	1	3.071429	6.25	.6428571	.3214286	.0357143	1.857143	1.857143	1.892857	1.857143	17.08571	17.36428	16.80714	17.64286	16.52857	25520	10125	84407.14	49241.89	133649	240045.8	383819.8	409339.8
¹Ì¼öÁø	46830	3	1	3.554167	5.483333	.9916667	.3041667	.05	2.641667	1.670833	1.720833	1.704167	16.50583	16.805	16.20667	17.10417	15.9075	12760	8883	130205.8	46597.42	176803.3	202557.4	388243.6	401003.6
¼öÁø	46830	3	1	3.089888	6.505618	.8764045	.2134831	0	2.134831	1.438202	1.438202	1.438202	16.90899	17.15955	16.65843	17.41011	16.40787	25520	10539.1	115071.9	32704.98	147776.9	228325.2	386641.2	412161.2
¹Ì¼öÁø	46840	2	1	3.301205	5.548193	.7630522	.3092369	.0160643	2.257028	1.732932	1.748996	1.732932	16.60743	16.89357	16.32129	17.17972	16.03514	12760	8988.072	100188.8	47374.17	147562.9	189902.3	346453.3	359213.3
¼öÁø	46840	2	1	3.072368	5.980263	.6184211	.5592105	0	1.585526	1.276316	1.276316	1.276316	17.31809	17.525	17.11119	17.73191	16.90428	25520	9688.026	81198.69	85669.38	166868.1	193511.3	370067.4	395587.4
¹Ì¼öÁø	46860	2	1	3.961539	5.423077	1.230769	.1153846	0	1.230769	2.384615	2.384615	2.384615	17.13077	17.43077	16.83077	17.73077	16.53077	12760	8785.385	161600	17676.58	179276.6	254563.1	442625	455385
¼öÁø	46860	2	1	3.571429	5.285714	.8571429	0	0	2.428571	1	1	1	14.37857	14.6	14.15714	14.82143	13.93571	25520	8562.857	112542.9	0	112542.9	198168.9	319274.6	344794.6
¹Ì¼öÁø	46870	3	1	3.448276	4.612069	.4224138	.3017241	.0431034	1.87069	1.146552	1.189655	1.146552	17.41767	17.62586	17.20948	17.83405	17.00129	12760	7471.552	55462.93	46223.23	101686.2	166304	275461.8	288221.8
¼öÁø	46870	3	1	3.052632	5.912281	.7543859	.3157895	.122807	1.719298	2	2.122807	2.017544	16.92807	17.21404	16.64211	17.5	16.35614	25520	9577.895	99050.88	48378	147428.9	210899.6	367906.4	393426.4
¹Ì¼öÁø	46880	3	1	3.393443	6.377049	.6393443	.4918033	0	1.770492	1.147541	1.147541	1.147541	16.83934	17.04262	16.63607	17.2459	16.43279	12760	10330.82	83945.9	75342.79	159288.7	189569.3	359188.8	371948.8
¼öÁø	46880	3	1	2.851852	6.037037	.2592593	.2222222	0	1.481481	.8148148	.8148148	.8148148	18.05926	18.21482	17.9037	18.37037	17.74815	25520	9780	34040.74	34043.78	68084.52	172359.7	250224.2	275744.2
¹Ì¼öÁø	46890	3	1	3.5	6.04902	.9411765	.3235294	.0196078	1.372549	1.45098	1.470588	1.45098	17.7098	17.92353	17.49608	18.13725	17.28235	12760	9799.412	123576.5	49563.73	173140.2	221006.1	403945.8	416705.8
¼öÁø	46890	3	1	3.5	5.25	.4285714	.4285714	0	1.607143	.5357143	.5357143	.5357143	18.15178	18.28571	18.01786	18.41964	17.88393	25520	8505	56271.43	65655.86	121927.3	172951.7	303384	328904
¹Ì¼öÁø	46900	3	1	3.65625	4.78125	1.3125	.265625	.0625	2.5625	1.734375	1.796875	1.734375	16.51406	16.81562	16.2125	17.11719	15.91094	12760	7745.625	172331.3	40692.95	213024.2	232489.4	453259.3	466019.3
¼öÁø	46900	3	1	2.923077	6.923077	.9230769	.1538462	0	1	.6153846	.6153846	.6153846	18.71923	18.83077	18.60769	18.94231	18.49615	25520	11215.38	121200	23568.77	144768.8	209759.8	365744	391264
¹Ì¼öÁø	46910	3	1	3.348485	4.863636	1.121212	.2272727	.030303	2.757576	1.666667	1.69697	1.666667	16.45909	16.76364	16.15454	17.06818	15.85	12760	7879.091	147215.2	34817.5	182032.7	220214.6	410126.4	422886.4
¼öÁø	46910	3	1	2.705882	5.941176	.8823529	.1176471	0	2.882353	1.882353	1.882353	1.882353	16.23235	16.5647	15.9	16.89706	15.56765	25520	9624.706	115852.9	18023.18	133876.1	226563.4	370064.3	395584.3
¹Ì¼öÁø	47111	3	2	3.492218	4.719844	.5389105	.4046693	.0252918	1.653697	1.13035	1.155642	1.142023	17.10078	17.2965	16.90506	17.49222	16.70934	12760	7646.148	70758.95	61994.12	132753.1	135417.9	275817.1	288577.1
¼öÁø	47111	3	2	3.083333	5.017544	.3947369	.4078947	.0219298	1.333333	1.219298	1.241228	1.219298	17.46491	17.65351	17.27632	17.84211	17.08772	25520	8128.421	51828.95	62488.25	114317.2	125950.9	248396.5	273916.5
¹Ì¼öÁø	47113	2	2	3.511415	4.971081	.4231355	.3592085	.0258752	1.630137	1.158295	1.18417	1.159817	17.04102	17.23836	16.84368	17.43569	16.64635	12760	8053.151	55557.69	55029.67	110587.4	147855.8	266496.3	279256.3
¼öÁø	47113	2	2	3.371336	5.771987	.4657981	.3452769	.0456026	1.456026	1.179153	1.224756	1.179153	17.23013	17.42085	17.03941	17.61156	16.8487	25520	9350.619	61159.29	52895.38	114054.7	170314	293719.3	319239.3
¹Ì¼öÁø	47130	2	2	3.667048	4.949657	.7574371	.319222	.0606407	1.947368	1.456522	1.517162	1.465675	16.34805	16.59108	16.10503	16.8341	15.86201	12760	8018.444	99451.48	48903.85	148355.3	152192	308565.8	321325.8
¼öÁø	47130	2	2	3.376033	5.400826	.607438	.3181818	.0082645	1.640496	1.64876	1.657025	1.64876	16.95971	17.20661	16.71281	17.45351	16.46591	25520	8749.339	79756.61	48744.5	128501.1	151095.8	288346.2	313866.2
¹Ì¼öÁø	47150	2	2	3.506757	5.067567	.6824324	.3175676	.0135135	1.402027	.9797297	.9932432	.9797297	17.62584	17.79392	17.45777	17.96199	17.2897	12760	8209.459	89603.38	48650.4	138253.8	163449.6	309912.9	322672.9
¼öÁø	47150	2	2	3.633663	5.306931	.5544555	.4653465	.039604	1.584158	1.158416	1.19802	1.158416	17.73366	17.92871	17.53861	18.12376	17.34356	25520	8597.228	72800	71289.7	144089.7	163692.4	316379.3	341899.3
¹Ì¼öÁø	47170	2	2	3.805128	5.364102	.5051282	.3538462	.0307692	1.458974	1.038462	1.069231	1.048718	17.6509	17.82769	17.4741	18.00449	17.29731	12760	8689.846	66323.34	54208.17	120531.5	155880.3	285101.7	297861.7
¼öÁø	47170	2	2	3.6875	4.854167	.5763889	.3680556	.0347222	1.4375	.8611111	.8958333	.875	17.41146	17.56944	17.25347	17.72743	17.09549	25520	7863.75	75679.86	56385.01	132064.9	151192.7	291121.3	316641.3
¹Ì¼öÁø	47190	3	2	3.398784	4.6351	.5742832	.3188532	.0278019	1.666377	.7602085	.7880104	.7749783	17.51103	17.67037	17.35169	17.82971	17.19235	12760	7508.862	75403.39	48847.35	124250.7	134073.3	265832.9	278592.9
¼öÁø	47190	3	2	3.195519	4.684318	.503055	.3686354	.0224033	1.498982	.5845214	.6069247	.5967413	17.85641	17.98982	17.72301	18.12322	17.58961	25520	7588.595	66051.12	56473.84	122525	128895.8	259009.3	284529.3
¹Ì¼öÁø	47210	1	2	3.978947	4.231579	.4894737	.2842105	.0210526	1.473684	.5526316	.5736842	.5526316	17.30789	17.43684	17.17895	17.56579	17.05	12760	6855.158	64267.89	43540.2	107808.1	146288.3	260951.5	273711.6
¼öÁø	47210	1	2	3.568965	5.810345	.6206896	.5517241	0	1.37931	.7241379	.7241379	.7241379	17.95862	18.1	17.81724	18.24138	17.67586	25520	9412.759	81496.55	84522.48	166019	169533.9	344965.7	370485.7
¹Ì¼öÁø	47230	3	2	3.478632	6.65812	1.008547	.2820513	.008547	1.863248	.9316239	.9401709	.9316239	17.15726	17.34359	16.97094	17.52991	16.78461	12760	10786.15	132422.2	43209.41	175631.6	179154.1	365571.8	378331.8
¼öÁø	47230	3	2	3.535714	5.571429	1.107143	.4642857	0	2.5	1.107143	1.107143	1.107143	17.06429	17.3	16.82857	17.53572	16.59286	25520	9025.714	145367.9	71127.18	216495	190964.6	416485.3	442005.3
¹Ì¼öÁø	47250	3	2	3.9375	4.114583	.4270833	.4270833	.0208333	1.375	.5104167	.53125	.53125	18.18229	18.30208	18.0625	18.42188	17.94271	12760	6665.625	56076.04	65427.89	121503.9	117290.7	245460.3	258220.3
¼öÁø	47250	3	2	3.428571	4.857143	.6190476	.4761905	0	.952381	1.047619	1.047619	1.047619	17.64762	17.8	17.49524	17.95238	17.34286	25520	7868.571	81280.95	72950.95	154231.9	145917.7	308018.2	333538.2
¹Ì¼öÁø	47280	3	2	3.708955	4.522388	.4029851	.5298507	.0895522	1.022388	.3358209	.4253731	.3358209	18.26157	18.34627	18.17687	18.43097	18.09216	12760	7326.269	52911.94	81171.55	134083.5	123926.2	265335.9	278095.9
¼öÁø	47280	3	2	3.653846	5.705128	.6282051	.3333333	.0769231	1.448718	.4102564	.4871795	.4615385	17.58397	17.69744	17.47051	17.8109	17.35705	25520	9242.308	82483.34	51065.67	133549	152015.9	294807.2	320327.2
¹Ì¼öÁø	47290	3	2	3.639824	5.383041	.5847953	.4576024	.0526316	1.511696	1.100877	1.153509	1.127193	17.26462	17.45029	17.07895	17.63597	16.89327	12760	8720.526	76783.63	70103.3	146886.9	141093	296700.4	309460.4
¼öÁø	47290	3	2	3.559322	5.291525	.4711864	.4033898	.0237288	1.067797	.9694915	.9932203	.9694915	17.59	17.74034	17.43966	17.89068	17.28932	25520	8572.271	61866.78	61798.11	123664.9	141369.5	273606.6	299126.6
¹Ì¼öÁø	47720	1	1	3.111111	3.666667	.2777778	.3888889	.3333333	1.555556	.2777778	.6111111	.2777778	18.15	18.25556	18.04445	18.36111	17.93889	12760	5940	36472.22	59576.61	96048.84	105122.3	207111.2	219871.2
¼öÁø	47720	1	1	3.5	3.75	0	0	0	2.5	1	1	1	17.175	17.4	16.95	17.625	16.725	25520	6075	0	0	0	117000.3	123075.3	148595.3
¹Ì¼öÁø	47730	3	1	3.73913	5.507246	.6521739	.3188406	.0434783	1.913043	.6811594	.7246377	.7246377	17.21594	17.37971	17.05217	17.54348	16.88841	12760	8921.739	85630.44	48845.42	134475.9	171951.9	315349.5	328109.5
¼öÁø	47730	3	1	3.263158	5.842105	.4210526	.368421	0	.5789474	.5263158	.5263158	.5263158	19.08684	19.16842	19.00526	19.25	18.92368	25520	9464.211	55284.21	56441	111725.2	133388.2	254577.6	280097.6
¹Ì¼öÁø	47750	3	1	3.853658	4.682927	.8536586	.3170732	0	2.463415	.5853658	.5853658	.5853658	17.32561	17.50732	17.1439	17.68902	16.96219	12760	7586.341	112085.4	48574.66	160660	169012.4	337258.7	350018.7
¼öÁø	47750	3	1	3.565217	6.086957	.9130435	.1304348	0	1.391304	1.565217	1.565217	1.565217	17.72174	17.94783	17.49565	18.17391	17.26957	25520	9860.869	119882.6	19982.22	139864.8	244688.2	394413.9	419933.9
¹Ì¼öÁø	47760	3	1	4.351351	4.540541	.6216216	.1621622	.027027	2.45946	.972973	1	.972973	17.20135	17.42162	16.98108	17.64189	16.76081	12760	7355.676	81618.92	24842.76	106461.7	154886.8	268704.1	281464.1
¼öÁø	47760	3	1	4	4.538462	.5384616	.2307692	0	1.923077	2.076923	2.076923	2.076923	16.75769	17.06154	16.45385	17.36539	16.15	25520	7352.308	70700	35353.15	106053.2	145522.2	258927.6	284447.6
¹Ì¼öÁø	47770	3	1	3.559322	5.474576	.8644068	.4915254	.0508475	1.508475	.2372881	.2881356	.2542373	17.16186	17.26102	17.06271	17.36017	16.96356	12760	8868.813	113496.6	75300.22	188796.8	184266.1	381931.8	394691.8
¼öÁø	47770	3	1	3.25	6.125	1.1875	.125	0	.75	1.4375	1.4375	1.4375	17.10625	17.2875	16.925	17.46875	16.74375	25520	9922.5	155918.8	19149.63	175068.4	203398.3	388389.1	413909.1
¹Ì¼öÁø	47820	3	1	3.782609	4.652174	.5652174	.5652174	.2173913	2.521739	.6956522	.9130435	.6956522	15.8913	16.08696	15.69565	16.28261	15.5	12760	7536.522	74213.05	86589.61	160802.7	141996.5	310335.7	323095.7
¼öÁø	47820	3	1	3.5	5.75	1	.75	0	3.375	.5	.5	.5	16.53125	16.75	16.3125	16.96875	16.09375	25520	9315	131300	114897.8	246197.8	184728.5	440241.3	465761.3
¹Ì¼öÁø	47830	3	1	3.543478	3.978261	.4782609	.2826087	.0217391	.8478261	1.347826	1.369565	1.347826	14.20543	14.38261	14.02826	14.55978	13.85109	12760	6444.783	62795.65	43294.8	106090.5	109677.1	222212.4	234972.4
¼öÁø	47830	3	1	3.785714	2.857143	.2142857	.0714286	0	1.357143	.5714286	.5714286	.5714286	18.375	18.5	18.25	18.625	18.125	25520	4628.571	28135.71	10942.64	39078.36	80060.14	123767.1	149287.1
¹Ì¼öÁø	47840	3	1	3.375	7.225	.95	.4	.675	1.75	1.6	2.275	2.15	16.6175	16.865	16.37	17.1125	16.1225	12760	11704.5	124735	61278.8	186013.8	222923.2	420641.4	433401.4
¼öÁø	47840	3	1	3.285714	5.428571	.2857143	.7142857	.4285714	.5714286	.1428571	.5714286	.5714286	18.98571	19.02857	18.94286	19.07143	18.9	25520	8794.286	37514.29	109426.4	146940.7	113681.4	269416.4	294936.4
¹Ì¼öÁø	47850	3	1	3.469914	4.340974	.5014327	.3295129	.0200573	1.790831	.8939828	.9140401	.8968481	17.63424	17.81318	17.4553	17.99212	17.27636	12760	7032.378	65838.11	50480.39	116318.5	127174.2	250525	263285.1
¼öÁø	47850	3	1	3.391304	4.409938	.5527951	.4285714	.0621118	1.149068	.7763975	.8385093	.8260869	18.27485	18.40994	18.13975	18.54503	18.00466	25520	7144.1	72581.98	65655.86	138237.8	125632.7	271014.6	296534.6
¹Ì¼öÁø	47900	1	1	3.666667	5.888889	.5444444	.3777778	.0222222	1.466667	1.255556	1.277778	1.255556	17.39667	17.59556	17.19778	17.79445	16.99889	12760	9540	71485.55	57874.42	129360	157792.7	296692.7	309452.7
¼öÁø	47900	1	1	3.62069	5.931035	.6896552	.4137931	0	1.551724	1.241379	1.241379	1.241379	17.22586	17.42759	17.02414	17.62931	16.82241	25520	9608.275	90551.73	63391.86	153943.6	167564.6	331116.5	356636.5
¹Ì¼öÁø	47920	3	1	3.884615	5.461538	.6346154	.1730769	.0192308	3.480769	.8461539	.8653846	.8461539	16.10288	16.36154	15.84423	16.62019	15.58558	12760	8847.692	83325	26514.87	109839.9	195847	314534.6	327294.6
¼öÁø	47920	3	1	3.8125	3.375	.4375	.0625	0	.6875	1.3125	1.3125	1.3125	18.49688	18.6625	18.33125	18.82813	18.16562	25520	5467.5	57443.75	9574.813	67018.56	104306.3	176792.4	202312.4
¹Ì¼öÁø	47930	3	1	3.670732	3.914634	.5487805	.5	.0121951	1.280488	.3048781	.3170732	.3048781	18.17378	18.26829	18.07927	18.3628	17.98476	12760	6341.708	72054.88	76598.5	148653.4	105627.8	260622.9	273382.9
¼öÁø	47930	3	1	3.266667	4.4	.1333333	.2666667	.2	1	.7333333	.9333333	.7333333	15.57	15.69333	15.44667	15.81667	15.32333	25520	7128	17506.67	40852.54	58359.2	93225.53	158712.7	184232.7
¹Ì¼öÁø	47940	3	1	3.5	3.055556	.6666667	.1111111	0	.6111111	.2222222	.2222222	.2222222	18.93611	18.98889	18.88333	19.04167	18.83055	12760	4950	87533.34	17021.89	104555.2	115874.3	225379.6	238139.6
¼öÁø	47940	3	1	2.833333	6.083333	.3333333	.5833333	0	2.416667	.4166667	.4166667	.4166667	17.65417	17.81667	17.49167	17.97917	17.32917	25520	9855	43766.67	89364.91	133131.6	143127.1	286113.7	311633.7
¹Ì¼öÁø	48121	2	2	3.658363	4.197509	.4377224	.4092527	.0213523	1.553381	1.325623	1.346975	1.327402	17.03995	17.25018	16.82972	17.46041	16.61948	12760	6799.964	57472.95	62696.28	120169.2	110889.9	237859.1	250619.1
¼öÁø	48121	2	2	3.315315	4.45045	.4024024	.4504505	.03003	1.48048	1.45045	1.48048	1.45045	16.83138	17.05045	16.61231	17.26952	16.39324	25520	7209.729	52835.43	69007.66	121843.1	111723.9	240776.7	266296.7
¹Ì¼öÁø	48123	1	2	3.635158	3.837479	.4112769	.4427861	.0165837	1.608624	1.59204	1.608624	1.595357	16.6592	16.89884	16.41957	17.13847	16.17993	12760	6216.716	54000.66	67833.5	121834.2	96467.35	224518.2	237278.2
¼öÁø	48123	1	2	3.298077	4.003846	.3384615	.3346154	.05	1.35	1.575	1.625	1.586538	16.84039	17.06538	16.61539	17.29038	16.39038	25520	6486.231	44440	51262.07	95702.07	89562.28	191750.6	217270.6
¹Ì¼öÁø	48125	1	2	3.64486	4.177156	.4685315	.3869464	.011655	1.482517	1.006993	1.018648	1.006993	17.40093	17.57576	17.22611	17.75058	17.05128	12760	6766.993	61518.18	59279.03	120797.2	114688.2	242252.4	255012.4
¼öÁø	48125	1	2	3.43787	4.065089	.3017752	.3136095	.0295858	1.449704	1.337278	1.366864	1.337278	17.3997	17.60592	17.19349	17.81213	16.98728	25520	6585.444	39623.08	48044.03	87667.11	107332.3	201584.9	227104.9
¹Ì¼öÁø	48127	1	2	3.692593	4.114815	.5055556	.3925926	.0203704	1.655556	1.311111	1.331481	1.324074	17.10093	17.31482	16.88704	17.5287	16.67315	12760	6666	66379.45	60144.01	126523.5	118704.9	251894.3	264654.3
¼öÁø	48127	1	2	3.443965	4.137931	.3706897	.4482759	.012931	1.362069	1.073276	1.086207	1.073276	17.5694	17.74483	17.39396	17.92026	17.21853	25520	6703.448	48671.55	68674.52	117346.1	109198	233247.5	258767.5
¹Ì¼öÁø	48129	1	2	3.445983	4.044322	.3850416	.4085872	.031856	1.146814	1.207756	1.239612	1.211911	17.58282	17.76094	17.40471	17.93906	17.22659	12760	6551.801	50555.96	62594.34	113150.3	104285.7	223987.8	236747.8
¼öÁø	48129	1	2	3.247104	4.054054	.3262548	.4189189	.0173745	1.092664	1.148649	1.166023	1.148649	17.79228	17.96178	17.62278	18.13127	17.45328	25520	6567.567	42837.26	64177.12	107014.4	99105.16	212687.1	238207.1
¹Ì¼öÁø	48170	3	2	3.729145	4.108136	.5571576	.3336766	.0113285	1.606591	1.284243	1.295572	1.288363	16.69629	16.90505	16.48754	17.1138	16.27879	12760	6655.18	73154.79	51118.26	124273	124519.4	255447.6	268207.6
¼öÁø	48170	3	2	3.463043	4.323913	.4586957	.4021739	.0282609	1.395652	1.352174	1.380435	1.363043	16.81717	17.02217	16.61217	17.22717	16.40717	25520	7004.739	60226.74	61611.84	121838.6	122343.9	251187.2	276707.3
¹Ì¼öÁø	48220	1	2	3.699482	4.678757	.6709844	.3601036	.0103627	2.665803	1.380829	1.391192	1.388601	16.52137	16.79275	16.25	17.06412	15.97863	12760	7579.585	88100.26	55166.8	143267	123337.2	274183.8	286943.8
¼öÁø	48220	1	2	3.35	5.042857	.5785714	.3071429	.0142857	2.028571	1.478571	1.492857	1.478571	16.89071	17.14	16.64143	17.38929	16.39214	25520	8169.429	75966.43	47053.36	123019.8	122943.5	254132.8	279652.8
¹Ì¼öÁø	48240	3	2	3.695652	4.792642	.8963211	.3311037	.006689	2.471572	1.802676	1.809365	1.809365	15.64064	15.94448	15.33679	16.24833	15.03294	12760	7764.08	117687	50724.09	168411	175621.2	351796.3	364556.3
¼öÁø	48240	3	2	3.484127	4.928571	.5238096	.4920635	0	1.761905	1.865079	1.865079	1.865079	15.92698	16.20159	15.65238	16.47619	15.37778	25520	7984.286	68776.19	75382.65	144158.8	152336.2	304479.3	329999.3
¹Ì¼öÁø	48250	3	2	3.503927	3.964955	.4404834	.3504532	.0302115	1.409063	.4471299	.4773414	.4477341	17.64701	17.76217	17.53184	17.87734	17.41668	12760	6423.227	57835.47	53688.38	111523.8	101346.6	219293.7	232053.7
¼öÁø	48250	3	2	3.125951	4.675402	.3770076	.3947591	.0388842	1.169907	.4142012	.4530854	.421809	18.07236	18.17227	17.97244	18.27219	17.87253	25520	7574.15	49501.1	60475.91	109977	103421.4	220972.6	246492.6
¹Ì¼öÁø	48270	1	2	3.839416	4.255475	.5328467	.4963504	.0948905	1.489051	.6788321	.7737226	.7226278	17.82847	17.9708	17.68613	18.11314	17.5438	12760	6893.869	69962.77	76039.39	146002.2	134273.5	287169.5	299929.5
¼öÁø	48270	1	2	3.341177	5.270588	.5764706	.3764706	.0117647	1.211765	.9882353	1	1	18.05471	18.21412	17.89529	18.37353	17.73588	25520	8538.353	75690.59	57674.16	133364.8	148674.7	290577.8	316097.8
¹Ì¼öÁø	48310	3	2	3.511111	3.983951	.6716049	.4358025	.0469136	1.644444	1.566667	1.61358	1.587654	16.26235	16.50123	16.02346	16.74012	15.78457	12760	6454	88181.73	66763.63	154945.4	116630.6	278029.9	290789.9
¼öÁø	48310	3	2	3.47041	3.7739	.5174507	.3171472	.0212443	1.086495	1.127466	1.14871	1.128983	17.12033	17.28741	16.95326	17.45448	16.78619	25520	6113.718	67941.27	48586	116527.3	107301.6	229942.6	255462.6
¹Ì¼öÁø	48330	1	2	3.354115	4.643392	.7219452	.3316708	.0623441	1.715711	1.188279	1.250623	1.195761	16.99539	17.2	16.79077	17.40461	16.58616	12760	7522.294	94791.4	50810.98	145602.4	142185.9	295310.6	308070.6
¼öÁø	48330	1	2	3.149842	5.121451	.5694006	.3438486	.0662461	1.388013	1.126183	1.192429	1.148265	17.27319	17.4552	17.09117	17.63722	16.90915	25520	8296.751	74762.3	52676.57	127438.9	137768.4	273504	299024
¹Ì¼öÁø	48720	1	1	3.648649	4.891892	1.108108	.4324324	.1081081	2.189189	1.810811	1.918919	1.810811	16.60135	16.89189	16.31081	17.18243	16.02027	12760	7924.865	145494.6	66247.35	211742	191196.8	410863.6	423623.6
¼öÁø	48720	1	1	3.25	3.5625	.4375	.5625	0	1.875	.4375	.4375	.4375	16.1	16.2375	15.9625	16.375	15.825	25520	5771.25	57443.75	86173.31	143617.1	108356.1	257744.4	283264.4
¹Ì¼öÁø	48730	3	1	3.638298	4.260638	.4468085	.356383	.0106383	1.398936	1.058511	1.069149	1.058511	17.41569	17.59149	17.23989	17.76729	17.0641	12760	6902.234	58665.96	54596.8	113262.8	138818.9	258983.9	271743.9
¼öÁø	48730	3	1	3.601852	5.018518	.5185185	.4537037	.037037	1.435185	1.083333	1.12037	1.083333	17.60509	17.78518	17.425	17.96528	17.24491	25520	8130	68081.48	69506.05	137587.5	143234.7	288952.3	314472.3
¹Ì¼öÁø	48740	2	1	3.825	3.95	.525	.3	0	2.075	.525	.525	.525	16.96875	17.125	16.8125	17.28125	16.65625	12760	6399	68932.5	45959.1	114891.6	129988.4	251279	264038.9
¼öÁø	48740	2	1	3.103448	3.862069	.3103448	.5517241	.0344828	1.37931	.9655172	1	.9655172	17.97931	18.14483	17.81379	18.31034	17.64828	25520	6256.552	40748.28	84522.48	125270.8	111419.8	242947.1	268467.1
¹Ì¼öÁø	48820	3	1	3.771739	3.978261	.6630435	.4130435	.0326087	2.032609	1.565217	1.597826	1.565217	16.36141	16.61956	16.10326	16.87772	15.84511	12760	6444.783	87057.61	63277.02	150334.6	119975.7	276755.1	289515.1
¼öÁø	48820	3	1	3.62963	4.481482	.6666667	.4074074	0	2.333333	1.925926	1.925926	1.925926	16.48333	16.79259	16.17407	17.10185	15.86481	25520	7260	87533.34	62413.59	149946.9	118826.2	276033.2	301553.2
¹Ì¼öÁø	48840	3	1	3.848485	5.121212	1.040404	.3535354	0	1.979798	1.333333	1.333333	1.333333	16.48485	16.71717	16.25253	16.9495	16.0202	12760	8296.363	136605	54160.55	190765.6	189721.4	388783.3	401543.3
¼öÁø	48840	3	1	3.711111	4.622222	.6666667	.4	.0444444	1.777778	.5555556	.6	.5555556	17.58889	17.73333	17.44444	17.87778	17.3	25520	7488	87533.34	61278.8	148812.1	162672.3	318972.4	344492.4
¹Ì¼öÁø	48850	3	1	3.729167	4.75	1.083333	.3229167	.03125	1.489583	1.395833	1.427083	1.395833	17.16302	17.37708	16.94896	17.59115	16.7349	12760	7695	142241.7	49469.86	191711.5	180190.5	379597.1	392357.1
¼öÁø	48850	3	1	3.531915	5.021276	.9148936	.2340426	.106383	1.680851	1.595745	1.702128	1.595745	16.92234	17.16596	16.67872	17.40957	16.43511	25520	8134.468	120125.5	35854.62	155980.2	171075.9	335190.6	360710.6
¹Ì¼öÁø	48860	3	1	3.841463	4.768293	.8292683	.3170732	.0365854	1.585366	1.634146	1.670732	1.646341	16.35	16.59268	16.10732	16.83537	15.86463	12760	7724.634	108882.9	48574.66	157457.6	147370.9	312553.2	325313.2
¼öÁø	48860	3	1	3.790698	4.837209	.7674419	.3023256	0	.8139535	1.860465	1.860465	1.860465	17.21512	17.44186	16.98837	17.6686	16.76163	25520	7836.279	100765.1	46315.37	147080.5	163538.1	318454.9	343974.9
¹Ì¼öÁø	48870	3	1	3.62069	6.086207	.8965517	.6896552	.0344828	1.793103	1.241379	1.275862	1.258621	16.81379	17.02759	16.6	17.24138	16.38621	12760	9859.655	117717.2	105653.1	223370.3	198762.9	431992.9	444752.9
¼öÁø	48870	3	1	3.941176	3.941176	.4117647	.0588235	0	.2352941	.8823529	.8823529	.8823529	18.82941	18.92941	18.72941	19.02941	18.62941	25520	6384.706	54064.71	9011.588	63076.29	124858.9	194319.9	219839.9
¹Ì¼öÁø	48880	3	1	3.753086	5.290123	.6604939	.4691358	.0061728	1.716049	1.259259	1.265432	1.265432	16.97469	17.18642	16.76296	17.39815	16.55124	12760	8570	86722.84	71870.2	158593	136382.1	303545.2	316305.2
¼öÁø	48880	3	1	3.255814	5.534883	.6511628	.2093023	.0465116	1.116279	1.255814	1.302326	1.255814	17.61395	17.79535	17.43256	17.97674	17.25116	25520	8966.512	85497.67	32064.49	117562.2	132411	258939.7	284459.7
¹Ì¼öÁø	48890	3	1	3.861111	4.138889	.7083333	.2361111	.0555556	1.458333	1.125	1.180556	1.152778	17.19514	17.38056	17.00972	17.56597	16.82431	12760	6705	93004.16	36171.52	129175.7	144438.1	280318.8	293078.8
¼öÁø	48890	3	1	3.5	4	.7916667	.2916667	0	2.458333	1.041667	1.041667	1.041667	16.84792	17.075	16.62083	17.30208	16.39375	25520	6480	103945.8	44682.46	148628.3	139035.3	294143.6	319663.6
¹Ì¼öÁø	50110	3	2	3.696186	4.824822	.4886878	.3419522	.029735	1.611506	.7336781	.7634131	.7369102	17.45601	17.60995	17.30207	17.7639	17.14812	12760	7816.212	64164.71	52386.05	116550.8	137708.3	262075.3	274835.3
¼öÁø	50110	3	2	3.679245	4.70283	.3832547	.3278302	.0212264	1.285377	.6037736	.625	.6037736	17.94116	18.0658	17.81651	18.19045	17.69186	25520	7618.585	50321.34	50222.6	100543.9	131307.1	239469.6	264989.6
¹Ì¼öÁø	50130	3	2	3.727749	5.052356	.3664922	.486911	.026178	1.937173	.7015707	.7277487	.7015707	17.38063	17.54764	17.21361	17.71466	17.0466	12760	8184.817	48120.42	74593.3	122713.7	132315.7	263214.3	275974.3
¼öÁø	50130	3	2	3.672727	5.363636	.3818182	.6363636	0	1.309091	.4181818	.4181818	.4181818	18.28545	18.39273	18.17818	18.5	18.07091	25520	8689.091	50132.73	97489	147621.7	134372.3	290683.1	316203.1
