# Supplementary material for: The cost- effectiveness of early dental visit in infants and toddlers focused on regional deprivation in South Korea: A retrospective cohort study
Source: PLoS One. 2022 Jun 13;17(6):e0269770. doi: 10.1371/journal.pone.0269770 (PMC9191701; doi:10.1371/journal.pone.0269770)
Supplement: S5 File — (CSV) [file pone.0269770.s005.csv]

oe	sggn	cdi	sgg3	denage	den	t_endo	t_ext	oe_ext	oe_decay	oe_fill	dmft1	dmft2	th10	th14	th6	th18	th2	oepay1	tran_pay	ssc_pay	sm_pay	non_ins	denpay	tot_d_pay	totamt
¹Ì¼öÁø	11110	2	2	5	19	5	4	1	16	15	15	15	20	20	20	20	20	12760	30780	656500	612788	853491	809138	1338899	1351659
¼öÁø	11110	2	2	5	43	4	4	1	10	16	16	16	20	20	20	20	20	25520	69660	525200	612788	612788	1058122	1674879	1700399
¹Ì¼öÁø	11140	3	2	5	23	8	4	2	15	12	12	12	20	20	20	20	20	12760	37260	1050400	612788	1050400	738759	1654978	1667738
¼öÁø	11140	3	2	5	26	4	4	2	14	10	10	10	20	20	20	20	20	25520	42120	525200	612788	984791	812755	1839666	1865186
¹Ì¼öÁø	11170	2	2	5	39	7	6	4	15	14	14	14	20	20	20	20	20	12760	63180	919100	919182	919182	790926	1765797	1778557
¼öÁø	11170	2	2	5	16	4	4	2	12	12	12	12	20	20	20	20	20	25520	25920	525200	612788	831594	485300	1334714	1360234
¹Ì¼öÁø	11200	2	2	5	26	6	4	2	14	20	20	20	20	20	20	20	20	12760	42120	787800	612788	1269288	795837	1962318	1975078
¼öÁø	11200	2	2	5	33	6	5	1	14	16	16	16	20	20	20	20	20	25520	53460	787800	765985	831594	845348	1605308	1630828
¹Ì¼öÁø	11215	2	2	5	33	7	5	3	16	13	13	13	20	20	20	20	20	12760	53460	919100	765985	1225494	1338468	2178945	2191705
¼öÁø	11215	2	2	5	23	6	5	3	11	15	15	15	20	20	20	20	20	25520	37260	787800	765985	787800	716716	1410476	1435996
¹Ì¼öÁø	11230	3	2	5	30	7	6	4	20	16	16	16	20	20	20	20	20	12760	48600	919100	919182	984791	1155302	1792335	1805095
¼öÁø	11230	3	2	5	28	5	6	2	14	14	14	14	20	20	20	20	20	25520	45360	656500	919182	919182	4662117	4707477	4732997
¹Ì¼öÁø	11260	3	2	5	32	7	5	3	15	17	17	17	20	20	20	20	20	12760	51840	919100	765985	1269288	909662	1734332	1747092
¼öÁø	11260	3	2	5	22	7	4	4	15	16	16	16	20	20	20	20	20	25520	35640	919100	612788	984791	1371062	1679859	1705379
¹Ì¼öÁø	11290	2	2	5	27	7	6	8	18	15	15	15	20	20	20	20	20	12760	43740	919100	919182	1181782	996906	1608549	1621309
¼öÁø	11290	2	2	5	30	6	5	4	14	16	16	16	20	20	20	20	20	25520	48600	787800	765985	787800	855032	1582029	1607549
¹Ì¼öÁø	11305	3	2	5	32	11	6	4	15	16	16	16	20	20	20	20	20	12760	51840	1444300	919182	1444300	935063	2413383	2426143
¼öÁø	11305	3	2	5	74	6	4	4	18	14	14	14	20	20	20	20	20	25520	119880	787800	612788	984791	1100028	1876408	1901928
¹Ì¼öÁø	11320	2	2	5	24	5	7	4	16	15	15	15	20	20	20	20	20	12760	38880	656500	1072379	1072379	736487	1632292	1645052
¼öÁø	11320	2	2	5	22	5	5	2	19	13	13	13	20	20	20	20	20	25520	35640	656500	765985	962894	900173	1749861	1775381
¹Ì¼öÁø	11350	2	2	5	25	7	6	5	20	20	20	20	20	20	20	20	20	12760	40500	919100	919182	1137988	946729	1765600	1778360
¼öÁø	11350	2	2	5	30	7	5	4	12	16	16	16	20	20	20	20	20	25520	48600	919100	765985	1072297	800302	1815183	1840703
¹Ì¼öÁø	11380	3	2	5	41	9	6	8	16	13	13	13	20	20	20	20	20	12760	66420	1181700	919182	1400588	1866533	3008544	3021304
¼öÁø	11380	3	2	5	23	5	6	4	14	11	11	11	20	20	20	20	20	25520	37260	656500	919182	1006688	1142846	1559426	1584946
¹Ì¼öÁø	11410	2	2	5	24	5	4	2	13	17	17	17	20	20	20	20	20	12760	38880	656500	612788	962894	817764	1619849	1632609
¼öÁø	11410	2	2	5	24	4	4	2	14	14	14	14	20	20	20	20	20	25520	38880	525200	612788	875388	833718	1397015	1422535
¹Ì¼öÁø	11440	2	2	5	32	8	4	6	16	14	14	14	20	20	20	20	20	12760	51840	1050400	612788	1072297	1102798	2025665	2038425
¼öÁø	11440	2	2	5	22	6	6	2	16	14	14	14	20	20	20	20	20	25520	35640	787800	919182	919182	877619	1691339	1716859
¹Ì¼öÁø	11470	2	2	5	50	10	6	5	17	19	19	19	20	20	20	20	20	12760	81000	1313000	919182	1313000	1417723	2160437	2173197
¼öÁø	11470	2	2	5	28	7	6	4	16	15	15	15	20	20	20	20	20	25520	45360	919100	919182	919182	835015	1643875	1669395
¹Ì¼öÁø	11500	3	2	5	36	6	6	12	20	17	17	17	20	20	20	20	20	12760	58320	787800	919182	1137988	821070	1799007	1811767
¼öÁø	11500	3	2	5	31	5	6	3	20	16	16	16	20	20	20	20	20	25520	50220	656500	919182	1137988	982952	1919716	1945236
¹Ì¼öÁø	11530	3	2	5	38	6	5	2	16	16	16	16	20	20	20	20	20	12760	61560	787800	765985	1247391	991542	2126236	2138996
¼öÁø	11530	3	2	5	28	6	5	4	15	15	15	15	20	20	20	20	20	25520	45360	787800	765985	1159885	789338	1971903	1997423
¹Ì¼öÁø	11545	3	2	5	31	5	7	6	20	13	13	13	20	20	20	20	20	12760	50220	656500	1072379	1444382	861094	2109308	2122068
¼öÁø	11545	3	2	5	30	5	3	2	20	12	12	12	20	20	20	20	20	25520	48600	656500	459591	722191	644140	1130341	1155861
¹Ì¼öÁø	11560	3	2	5	37	5	6	20	18	14	20	14	20	20	20	20	20	12760	59940	656500	919182	1050482	864226	1802750	1815510
¼öÁø	11560	3	2	5	37	5	4	20	14	12	20	12	20	20	20	20	20	25520	59940	656500	612788	831594	826098	1417938	1443458
¹Ì¼öÁø	11590	2	2	5	47	6	7	4	20	16	16	16	20	20	20	20	20	12760	76140	787800	1072379	1334979	811209	1862565	1875325
¼öÁø	11590	2	2	5	38	5	6	2	14	15	15	15	20	20	20	20	20	25520	61560	656500	919182	919182	893202	1393269	1418789
¹Ì¼öÁø	11620	3	2	5	24	6	6	4	20	14	14	14	20	20	20	20	20	12760	38880	787800	919182	1181782	728006	1642855	1655615
¼öÁø	11620	3	2	5	23	5	4	20	17	12	20	12	20	20	20	20	20	25520	37260	656500	612788	875388	741990	1423504	1449024
¹Ì¼öÁø	11650	1	2	5	32	8	5	2	14	16	16	16	20	20	20	20	20	12760	51840	1050400	765985	1509991	854606	2371202	2383962
¼öÁø	11650	1	2	5	25	5	5	2	11	12	12	12	20	20	20	20	20	25520	40500	656500	765985	1116091	1053792	1712822	1738342
¹Ì¼öÁø	11680	1	2	5	28	7	5	4	16	14	14	14	20	20	20	20	20	12760	45360	919100	765985	1072297	875569	1716808	1729568
¼öÁø	11680	1	2	5	27	8	3	4	12	15	15	15	20	20	20	20	20	25520	43740	1050400	459591	1203597	996657	2219694	2245214
¹Ì¼öÁø	11710	1	2	5	28	8	6	4	20	16	18	16	20	20	20	20	20	12760	45360	1050400	919182	1159885	934375	1955624	1968384
¼öÁø	11710	1	2	5	29	5	6	4	14	16	16	16	20	20	20	20	20	25520	46980	656500	919182	1159885	824145	1935599	1961119
¹Ì¼öÁø	11740	2	2	5	33	6	5	8	20	16	16	16	20	20	20	20	20	12760	53460	787800	765985	1422485	1042481	2190135	2202895
¼öÁø	11740	2	2	5	40	6	5	2	20	17	17	17	20	20	20	20	20	25520	64800	787800	765985	1116091	740597	1895568	1921088
¹Ì¼öÁø	26110	3	2	5	21	4	4	2	6	10	10	10	20	20	20	20	20	12760	34020	525200	612788	1006688	584188	1380813	1393573
¼öÁø	26110	3	2	5	16	4	2	2	10	13	13	13	20	20	20	20	20	25520	25920	525200	306394	568994	687594	1238714	1264234
¹Ì¼öÁø	26140	3	2	5	32	7	4	1	16	13	13	13	20	20	20	20	20	12760	51840	919100	612788	1225494	844611	2048026	2060786
¼öÁø	26140	3	2	5	23	5	4	0	15	14	14	14	20	20	20	20	20	25520	37260	656500	612788	809697	825973	1573883	1599403
¹Ì¼öÁø	26170	3	2	5	20	6	5	4	10	13	13	13	20	20	20	20	20	12760	32400	787800	765985	962894	792215	1777789	1790549
¼öÁø	26170	3	2	5	28	8	5	4	17	12	12	12	20	20	20	20	20	25520	45360	1050400	765985	1050400	732255	1683435	1708955
¹Ì¼öÁø	26200	3	2	5	26	7	5	2	16	15	15	15	20	20	20	20	20	12760	42120	919100	765985	1159885	674574	1564644	1577404
¼öÁø	26200	3	2	5	22	6	4	1	10	12	12	12	20	20	20	20	20	25520	35640	787800	612788	787800	683834	1487834	1513354
¹Ì¼öÁø	26230	2	2	5	27	6	5	4	14	14	14	14	20	20	20	20	20	12760	43740	787800	765985	1028585	824453	1509334	1522094
¼öÁø	26230	2	2	5	20	6	5	7	15	13	13	13	20	20	20	20	20	25520	32400	787800	765985	1291185	930716	1827363	1852883
¹Ì¼öÁø	26260	1	2	5	28	7	6	4	16	16	16	16	20	20	20	20	20	12760	45360	919100	919182	1313082	843353	1820698	1833458
¼öÁø	26260	1	2	5	46	7	4	2	20	18	18	18	20	20	20	20	20	25520	74520	919100	612788	1225494	968313	2019498	2045018
¹Ì¼öÁø	26290	2	2	5	22	8	4	4	12	16	16	16	20	20	20	20	20	12760	35640	1050400	612788	1269288	957613	1869014	1881774
¼öÁø	26290	2	2	5	20	6	5	2	16	16	16	16	20	20	20	20	20	25520	32400	787800	765985	853491	1037959	1858159	1883679
¹Ì¼öÁø	26320	2	2	5	39	7	5	4	14	16	16	16	20	20	20	20	20	12760	63180	919100	765985	1072297	994926	2130403	2143163
¼öÁø	26320	2	2	5	17	5	6	2	14	14	14	14	20	20	20	20	20	25520	27540	656500	919182	1006688	747824	1656747	1682267
¹Ì¼öÁø	26350	1	2	5	31	6	6	7	16	14	14	14	20	20	20	20	20	12760	50220	787800	919182	1269288	1140007	2106794	2119554
¼öÁø	26350	1	2	5	21	5	6	3	13	14	14	14	20	20	20	20	20	25520	34020	656500	919182	1159885	871133	1922969	1948489
¹Ì¼öÁø	26380	1	2	5	36	7	5	4	17	17	17	17	20	20	20	20	20	12760	58320	919100	765985	1116091	739144	1712541	1725301
¼öÁø	26380	1	2	5	23	6	6	4	14	14	14	14	20	20	20	20	20	25520	37260	787800	919182	940997	860531	1545807	1571327
¹Ì¼öÁø	26410	1	2	5	40	11	5	3	16	15	15	15	20	20	20	20	20	12760	64800	1444300	765985	1509991	1070678	2557098	2569858
¼öÁø	26410	1	2	5	30	8	4	6	12	11	11	11	20	20	20	20	20	25520	48600	1050400	612788	1356794	886556	2078590	2104110
¹Ì¼öÁø	26440	3	2	5	20	5	5	2	10	13	13	13	20	20	20	20	20	12760	32400	656500	765985	853491	974959	1706033	1718793
¼öÁø	26440	3	2	5	23	3	4	4	10	10	10	10	20	20	20	20	20	25520	37260	393900	612788	612788	892988	1477345	1502865
¹Ì¼öÁø	26470	2	2	5	23	6	5	2	16	10	10	10	20	20	20	20	20	12760	37260	787800	765985	1116091	1053799	1734178	1746938
¼öÁø	26470	2	2	5	20	6	4	5	17	13	13	13	20	20	20	20	20	25520	32400	787800	612788	853491	794288	1566405	1591925
¹Ì¼öÁø	26500	1	2	5	19	5	5	4	18	12	12	12	20	20	20	20	20	12760	30780	656500	765985	1006688	697710	1514085	1526845
¼öÁø	26500	1	2	5	23	6	4	2	18	15	15	15	20	20	20	20	20	25520	37260	787800	612788	787800	856566	1424421	1449941
¹Ì¼öÁø	26530	3	2	5	31	5	5	4	17	14	14	14	20	20	20	20	20	12760	50220	656500	765985	1006688	992794	1826791	1839551
¼öÁø	26530	3	2	5	26	5	4	8	16	12	12	12	20	20	20	20	20	25520	42120	656500	612788	1269288	929602	2221570	2247090
¹Ì¼öÁø	26710	3	1	5	43	9	6	4	14	14	14	14	20	20	20	20	20	12760	69660	1181700	919182	2100882	1350415	3403907	3416667
¼öÁø	26710	3	1	5	29	7	5	2	12	12	12	12	20	20	20	20	20	25520	46980	919100	765985	1072297	886002	1935188	1960708
¹Ì¼öÁø	27110	3	2	5	28	4	4	1	14	8	8	8	20	20	20	20	20	12760	45360	525200	612788	700294	691733	1437387	1450147
¼öÁø	27110	3	2	5	14	3	4	0	9	9	9	9	20	20	20	20	20	25520	22680	393900	612788	612788	392829	852997	878517
¹Ì¼öÁø	27140	2	2	5	44	12	5	8	16	13	13	13	20	20	20	20	20	12760	71280	1575600	765985	1575600	947450	2459300	2472060
¼öÁø	27140	2	2	5	23	5	6	2	16	10	10	10	20	20	20	20	20	25520	37260	656500	919182	1269288	740486	1846171	1871691
¹Ì¼öÁø	27170	3	2	5	30	6	3	1	16	12	12	12	20	20	20	20	20	12760	48600	787800	459591	984791	935183	1968574	1981334
¼öÁø	27170	3	2	5	20	5	4	1	12	12	12	12	20	20	20	20	20	25520	32400	656500	612788	962894	595342	1577676	1603196
¹Ì¼öÁø	27200	3	2	5	27	5	4	3	20	10	10	10	20	20	20	20	20	12760	43740	656500	612788	1116091	884328	1641947	1654707
¼öÁø	27200	3	2	5	21	4	5	2	8	8	8	8	20	20	20	20	20	25520	34020	525200	765985	765985	644236	1223475	1248995
¹Ì¼öÁø	27230	2	2	5	29	5	6	4	16	16	16	16	20	20	20	20	20	12760	46980	656500	919182	1028585	1031610	1733470	1746230
¼öÁø	27230	2	2	5	27	7	6	3	10	13	13	13	20	20	20	20	20	25520	43740	919100	919182	1181782	1137017	2121754	2147274
¹Ì¼öÁø	27260	1	2	5	33	8	6	3	20	16	16	16	20	20	20	20	20	12760	53460	1050400	919182	1203597	1038281	2181912	2194672
¼öÁø	27260	1	2	5	29	5	5	4	9	12	12	12	20	20	20	20	20	25520	46980	656500	765985	984791	730684	1395787	1421307
¹Ì¼öÁø	27290	1	2	5	41	8	6	6	16	16	16	16	20	20	20	20	20	12760	66420	1050400	919182	1225494	997401	2262558	2275318
¼öÁø	27290	1	2	5	25	4	6	6	17	12	12	12	20	20	20	20	20	25520	40500	525200	919182	1006688	904935	1697886	1723406
¹Ì¼öÁø	27710	1	1	5	24	5	4	4	15	13	13	13	20	20	20	20	20	12760	38880	656500	612788	809697	811694	1601934	1614694
¼öÁø	27710	1	1	5	32	5	6	0	12	10	10	10	20	20	20	20	20	25520	51840	656500	919182	919182	647193	1286678	1312198
¹Ì¼öÁø	28110	3	2	5	24	6	5	9	11	13	13	13	20	20	20	20	20	12760	38880	787800	765985	831594	975939	1669699	1682459
¼öÁø	28110	3	2	5	20	4	5	0	13	12	12	12	20	20	20	20	20	25520	32400	525200	765985	765985	549192	1088325	1113845
¹Ì¼öÁø	28140	3	2	5	27	7	5	4	20	11	11	11	20	20	20	20	20	12760	43740	919100	765985	1028585	889782	1604293	1617053
¼öÁø	28140	3	2	5	21	3	4	0	8	13	13	13	20	20	20	20	20	25520	34020	393900	612788	612788	747440	982889	1008409
¹Ì¼öÁø	28170	3	2	5	45	6	6	6	14	13	13	13	20	20	20	20	20	12760	72900	787800	919182	1006688	2900510	3082030	3094790
¼öÁø	28170	3	2	5	19	4	5	2	16	12	12	12	20	20	20	20	20	25520	30780	525200	765985	1028585	731150	1463231	1488751
¹Ì¼öÁø	28185	1	2	5	40	6	6	3	12	15	15	15	20	20	20	20	20	12760	64800	787800	919182	1137988	1089085	1958034	1970794
¼öÁø	28185	1	2	5	22	4	5	2	12	12	14	12	20	20	20	20	20	25520	35640	525200	765985	984791	583590	1343458	1368978
¹Ì¼öÁø	28200	2	2	5	29	7	5	6	20	13	13	13	20	20	20	20	20	12760	46980	919100	765985	1378691	1012748	1887415	1900175
¼öÁø	28200	2	2	5	31	5	7	6	15	12	12	12	20	20	20	20	20	25520	50220	656500	1072379	1072379	896071	1537182	1562702
¹Ì¼öÁø	28237	2	2	5	38	7	4	2	17	16	16	16	20	20	20	20	20	12760	61560	919100	612788	1225494	1259714	1999671	2012431
¼öÁø	28237	2	2	5	25	5	5	4	15	14	14	14	20	20	20	20	20	25520	40500	656500	765985	875388	979318	1574865	1600385
¹Ì¼öÁø	28245	2	2	5	42	5	5	4	18	20	20	20	20	20	20	20	20	12760	68040	656500	765985	962894	1122293	2118774	2131534
¼öÁø	28245	2	2	5	22	5	4	5	15	10	10	10	20	20	20	20	20	25520	35640	656500	612788	744088	944246	1675320	1700840
¹Ì¼öÁø	28260	2	2	5	58	15	6	6	20	16	16	16	20	20	20	20	20	12760	93960	1969500	919182	2275894	969100	3258053	3270813
¼öÁø	28260	2	2	5	35	5	5	4	14	16	16	16	20	20	20	20	20	25520	56700	656500	765985	1291185	844613	1816275	1841795
¹Ì¼öÁø	28710	3	1	5	39	9	4	1	8	10	11	10	20	20	20	20	20	12760	63180	1181700	612788	1181700	1169737	2108305	2121065
¼öÁø	28710	3	1	5	16	5	3	1	11	5	5	5	20	20	20	20	20	25520	25920	656500	459591	853491	651292	1377377	1402897
¹Ì¼öÁø	28720	3	1	5	21	5	4	0	10	8	8	8	20	20	20	20	20	12760	34020	656500	612788	853491	755684	1433317	1446077
¼öÁø	28720	3	1	5	17	5	5	0	5	6	6	6	20	20	20	20	20	25520	27540	656500	765985	831594	804895	1664029	1689549
¹Ì¼öÁø	29110	3	2	5	25	6	4	2	14	16	16	16	20	20	20	20	20	12760	40500	787800	612788	787800	883607	1577367	1590127
¼öÁø	29110	3	2	5	20	7	3	2	12	12	12	12	20	20	20	20	20	25520	32400	919100	459591	1225494	774811	1700835	1726355
¹Ì¼öÁø	29140	1	2	5	31	11	6	8	14	14	14	14	20	20	20	20	20	12760	50220	1444300	919182	1444300	1301035	2793935	2806695
¼öÁø	29140	1	2	5	34	5	4	2	19	12	12	12	20	20	20	20	20	25520	55080	656500	612788	984791	5298359	5484739	5510259
¹Ì¼öÁø	29155	1	2	5	59	6	5	2	20	12	12	12	20	20	20	20	20	12760	95580	787800	765985	831594	1867338	2619418	2632178
¼öÁø	29155	1	2	5	30	4	4	2	15	8	8	8	20	20	20	20	20	25520	48600	525200	612788	875388	1639192	2256786	2282306
¹Ì¼öÁø	29170	1	2	5	41	7	6	6	20	16	16	16	20	20	20	20	20	12760	66420	919100	919182	1291185	1763474	2084394	2097154
¼öÁø	29170	1	2	5	38	5	6	6	16	18	18	18	20	20	20	20	20	25520	61560	656500	919182	984791	944899	1602029	1627549
¹Ì¼öÁø	29200	1	2	5	51	9	6	8	20	14	14	14	20	20	20	20	20	12760	82620	1181700	919182	1181782	1676443	2940763	2953523
¼öÁø	29200	1	2	5	40	7	6	3	14	13	13	13	20	20	20	20	20	25520	64800	919100	919182	1028585	1146325	2020822	2046342
¹Ì¼öÁø	30110	3	2	5	43	7	5	4	16	12	12	12	20	20	20	20	20	12760	69660	919100	765985	962894	1101457	2104851	2117611
¼öÁø	30110	3	2	5	21	4	5	1	10	8	8	8	20	20	20	20	20	25520	34020	525200	765985	875388	684570	1315699	1341219
¹Ì¼öÁø	30140	2	2	5	27	5	6	8	14	13	14	13	20	20	20	20	20	12760	43740	656500	919182	919182	1098662	1662742	1675502
¼öÁø	30140	2	2	5	33	6	5	4	16	12	12	12	20	20	20	20	20	25520	53460	787800	765985	962894	802267	1632680	1658200
¹Ì¼öÁø	30170	1	2	5	54	7	7	4	16	15	15	15	20	20	20	20	20	12760	87480	919100	1072379	1597579	1025791	2171202	2183962
¼öÁø	30170	1	2	5	34	6	6	2	12	16	16	16	20	20	20	20	20	25520	55080	787800	919182	1181782	879402	1723871	1749391
¹Ì¼öÁø	30200	1	2	5	36	6	5	2	15	14	14	14	20	20	20	20	20	12760	58320	787800	765985	940997	983385	1956782	1969542
¼öÁø	30200	1	2	5	44	7	6	4	16	12	12	12	20	20	20	20	20	25520	71280	919100	919182	1072297	1289483	2345554	2371074
¹Ì¼öÁø	30230	2	2	5	26	6	6	4	20	9	9	9	20	20	20	20	20	12760	42120	787800	919182	1050482	749154	1716071	1728831
¼öÁø	30230	2	2	5	27	6	4	12	13	12	12	12	20	20	20	20	20	25520	43740	787800	612788	940997	771921	1714565	1740085
¹Ì¼öÁø	31110	2	2	5	27	5	5	3	20	11	11	11	20	20	20	20	20	12760	43740	656500	765985	831594	913973	1521549	1534309
¼öÁø	31110	2	2	5	44	8	5	2	10	12	12	12	20	20	20	20	20	25520	71280	1050400	765985	1378691	1638674	3088645	3114165
¹Ì¼öÁø	31140	1	2	5	36	8	4	2	20	10	10	10	20	20	20	20	20	12760	58320	1050400	612788	1203597	855023	2029604	2042364
¼öÁø	31140	1	2	5	24	6	3	4	14	13	13	13	20	20	20	20	20	25520	38880	787800	459591	984791	717577	1501882	1527402
¹Ì¼öÁø	31170	1	2	5	50	8	4	2	19	12	12	12	20	20	20	20	20	12760	81000	1050400	612788	1509991	1317236	2626187	2638947
¼öÁø	31170	1	2	5	21	9	4	2	20	8	8	8	20	20	20	20	20	25520	34020	1181700	612788	1181700	780122	1926235	1951755
¹Ì¼öÁø	31200	1	2	5	30	5	4	4	17	9	9	9	20	20	20	20	20	12760	48600	656500	612788	853491	865875	1615606	1628366
¼öÁø	31200	1	2	5	25	8	3	2	16	11	11	11	20	20	20	20	20	25520	40500	1050400	459591	1072297	877355	1639993	1665513
¹Ì¼öÁø	31710	1	1	5	29	6	4	6	18	12	17	12	20	20	20	20	20	12760	46980	787800	612788	1094194	794983	1657587	1670347
¼öÁø	31710	1	1	5	43	6	4	4	16	14	14	14	20	20	20	20	20	25520	69660	787800	612788	940997	917636	1613855	1639375
¹Ì¼öÁø	36110	3	1	5	19	7	6	4	12	13	13	13	20	20	20	20	20	12760	30780	919100	919182	919182	785049	1587768	1600528
¼öÁø	36110	3	1	5	22	6	7	2	11	9	9	9	20	20	20	20	20	25520	35640	787800	1072379	1334979	909808	1913895	1939415
¹Ì¼öÁø	41111	1	2	5	72	5	5	5	14	14	14	14	20	20	20	20	20	12760	116640	656500	765985	897285	789931	1348147	1360907
¼öÁø	41111	1	2	5	32	5	6	4	20	14	14	14	20	20	20	20	20	25520	51840	656500	919182	919182	771028	1511492	1537012
¹Ì¼öÁø	41113	3	2	5	25	5	6	7	20	16	16	16	20	20	20	20	20	12760	40500	656500	919182	1291185	951429	1924889	1937649
¼öÁø	41113	3	2	5	29	8	7	2	9	15	15	15	20	20	20	20	20	25520	46980	1050400	1072379	1072379	863410	1695187	1720707
¹Ì¼öÁø	41115	3	2	5	27	4	5	6	20	15	15	15	20	20	20	20	20	12760	43740	525200	765985	875388	807902	1432016	1444776
¼öÁø	41115	3	2	5	22	4	5	2	11	13	13	13	20	20	20	20	20	25520	35640	525200	765985	765985	740355	1123826	1149346
¹Ì¼öÁø	41117	1	2	5	39	6	5	4	15	15	15	15	20	20	20	20	20	12760	63180	787800	765985	1094194	995783	2034034	2046794
¼öÁø	41117	1	2	5	25	6	5	2	16	16	16	16	20	20	20	20	20	25520	40500	787800	765985	940997	744002	1687200	1712720
¹Ì¼öÁø	41131	3	2	5	24	5	5	4	16	16	16	16	20	20	20	20	20	12760	38880	656500	765985	809697	984494	1454674	1467434
¼öÁø	41131	3	2	5	31	7	4	6	14	19	19	19	20	20	20	20	20	25520	50220	919100	612788	1072297	1385165	2074065	2099585
¹Ì¼öÁø	41133	3	2	5	28	6	6	6	16	18	18	18	20	20	20	20	20	12760	45360	787800	919182	1181782	1192943	2189857	2202617
¼öÁø	41133	3	2	5	23	6	4	4	16	16	16	16	20	20	20	20	20	25520	37260	787800	612788	787800	1302436	1728736	1754256
¹Ì¼öÁø	41135	1	2	5	26	6	5	4	20	16	16	16	20	20	20	20	20	12760	42120	787800	765985	1269288	1251389	2023284	2036044
¼öÁø	41135	1	2	5	27	6	6	4	15	14	14	14	20	20	20	20	20	25520	43740	787800	919182	1006688	808739	1691737	1717257
¹Ì¼öÁø	41150	3	2	5	23	7	5	4	20	16	16	16	20	20	20	20	20	12760	37260	919100	765985	1225494	769804	2003974	2016734
¼öÁø	41150	3	2	5	33	6	4	4	16	16	16	16	20	20	20	20	20	25520	53460	787800	612788	962894	802672	1625329	1650849
¹Ì¼öÁø	41171	3	2	5	25	6	4	4	20	16	16	16	20	20	20	20	20	12760	40500	787800	612788	984791	797797	1758234	1770994
¼öÁø	41171	3	2	5	22	3	6	6	15	16	16	16	20	20	20	20	20	25520	35640	393900	919182	919182	644788	1377482	1403002
¹Ì¼öÁø	41173	1	2	5	34	8	5	2	16	14	14	14	20	20	20	20	20	12760	55080	1050400	765985	1050400	1239456	2319016	2331776
¼öÁø	41173	1	2	5	24	6	6	6	16	14	14	14	20	20	20	20	20	25520	38880	787800	919182	1050482	773672	1564562	1590082
¹Ì¼öÁø	41195	3	2	5	37	8	5	3	15	16	16	16	20	20	20	20	20	12760	59940	1050400	765985	1116091	795777	1798194	1810954
¼öÁø	41195	3	2	5	26	4	6	2	19	16	16	16	20	20	20	20	20	25520	42120	525200	919182	919182	1678006	1982726	2008246
¹Ì¼öÁø	41197	2	2	5	20	6	5	2	13	13	13	13	20	20	20	20	20	12760	32400	787800	765985	1137988	648983	1486999	1499759
¼öÁø	41197	2	2	5	42	5	4	1	12	16	16	16	20	20	20	20	20	25520	68040	656500	612788	962894	1139183	2170117	2195637
¹Ì¼öÁø	41199	3	2	5	26	5	5	5	15	13	13	13	20	20	20	20	20	12760	42120	656500	765985	1137988	841004	1909759	1922519
¼öÁø	41199	3	2	5	19	4	5	2	11	12	12	12	20	20	20	20	20	25520	30780	525200	765985	984791	867849	1765757	1791277
¹Ì¼öÁø	41210	3	2	5	35	9	5	4	16	16	16	16	20	20	20	20	20	12760	56700	1181700	765985	1291185	1032111	2061367	2074127
¼öÁø	41210	3	2	5	30	7	5	4	16	16	16	16	20	20	20	20	20	25520	48600	919100	765985	1422485	879275	1933411	1958931
¹Ì¼öÁø	41220	2	2	5	33	10	7	4	15	16	18	16	20	20	20	20	20	12760	53460	1313000	1072379	1313082	1196812	2190051	2202811
¼öÁø	41220	2	2	5	21	8	5	4	14	15	15	15	20	20	20	20	20	25520	34020	1050400	765985	1356794	829938	1938805	1964325
¹Ì¼öÁø	41250	2	2	5	16	5	6	2	12	14	14	14	20	20	20	20	20	12760	25920	656500	919182	919182	789325	1340445	1353205
¼öÁø	41250	2	2	5	16	4	3	1	10	6	6	6	20	20	20	20	20	25520	25920	525200	459591	722191	494018	1122402	1147922
¹Ì¼öÁø	41271	3	2	5	32	8	6	8	13	14	14	14	20	20	20	20	20	12760	51840	1050400	919182	1116091	869402	1955442	1968202
¼öÁø	41271	3	2	5	26	9	5	2	12	9	10	9	20	20	20	20	20	25520	42120	1181700	765985	1334897	847062	1868461	1893981
¹Ì¼öÁø	41273	2	2	5	26	6	5	4	13	16	16	16	20	20	20	20	20	12760	42120	787800	765985	1094194	690474	1582184	1594944
¼öÁø	41273	2	2	5	24	5	4	1	15	8	8	8	20	20	20	20	20	25520	38880	656500	612788	809697	566761	1415338	1440858
¹Ì¼öÁø	41281	2	2	5	23	7	6	8	14	18	18	18	20	20	20	20	20	12760	37260	919100	919182	1291185	1050508	2303542	2316302
¼öÁø	41281	2	2	5	26	6	5	8	13	13	13	13	20	20	20	20	20	25520	42120	787800	765985	853491	767509	1505063	1530583
¹Ì¼öÁø	41285	1	2	5	23	8	6	4	14	12	12	12	20	20	20	20	20	12760	37260	1050400	919182	1050400	733532	1659003	1671763
¼öÁø	41285	1	2	5	27	7	4	3	12	16	16	16	20	20	20	20	20	25520	43740	919100	612788	1072297	766404	1882441	1907961
¹Ì¼öÁø	41287	1	2	5	38	8	6	4	20	13	13	13	20	20	20	20	20	12760	61560	1050400	919182	1553785	940731	2512282	2525042
¼öÁø	41287	1	2	5	24	5	6	2	15	11	11	11	20	20	20	20	20	25520	38880	656500	919182	1181782	818975	1774821	1800341
¹Ì¼öÁø	41290	1	2	5	41	6	4	6	12	13	13	13	20	20	20	20	20	12760	66420	787800	612788	962894	1175633	2176672	2189432
¼öÁø	41290	1	2	5	18	5	4	4	13	16	16	16	20	20	20	20	20	25520	29160	656500	612788	678397	986838	1683055	1708575
¹Ì¼öÁø	41310	1	2	5	28	5	6	2	15	16	16	16	20	20	20	20	20	12760	45360	656500	919182	919182	851719	1705156	1717916
¼öÁø	41310	1	2	5	18	4	7	1	11	15	15	15	20	20	20	20	20	25520	29160	525200	1072379	1072379	735279	1292733	1318253
¹Ì¼öÁø	41360	2	2	5	40	8	6	9	17	17	17	17	20	20	20	20	20	12760	64800	1050400	919182	1159885	1037049	1977015	1989775
¼öÁø	41360	2	2	5	29	5	5	4	18	14	14	14	20	20	20	20	20	25520	46980	656500	765985	875388	1018163	1471561	1497081
¹Ì¼öÁø	41370	1	2	5	30	6	4	20	16	12	20	12	20	20	20	20	20	12760	48600	787800	612788	875388	925382	1557359	1570119
¼öÁø	41370	1	2	5	31	5	4	2	20	13	13	13	20	20	20	20	20	25520	50220	656500	612788	1006688	911458	1455846	1481366
¹Ì¼öÁø	41390	1	2	5	28	8	5	4	14	15	15	15	20	20	20	20	20	12760	45360	1050400	765985	1050400	980879	1488695	1501455
¼öÁø	41390	1	2	5	55	6	5	2	20	8	8	8	20	20	20	20	20	25520	89100	787800	765985	875388	7302291	7391391	7416911
¹Ì¼öÁø	41410	1	2	5	25	6	4	4	15	12	12	12	20	20	20	20	20	12760	40500	787800	612788	1094194	1095583	2217317	2230077
¼öÁø	41410	1	2	5	25	4	5	2	13	11	11	11	20	20	20	20	20	25520	40500	525200	765985	765985	780846	1328726	1354246
¹Ì¼öÁø	41430	1	2	5	23	5	5	4	11	12	12	12	20	20	20	20	20	12760	37260	656500	765985	875388	1059451	1702318	1715078
¼öÁø	41430	1	2	5	19	6	6	2	12	14	14	14	20	20	20	20	20	25520	30780	787800	919182	1291185	740384	1759020	1784540
¹Ì¼öÁø	41450	1	2	5	39	9	4	1	19	12	12	12	20	20	20	20	20	12760	63180	1181700	612788	1181700	1078168	2257944	2270704
¼öÁø	41450	1	2	5	20	4	3	1	12	14	14	14	20	20	20	20	20	25520	32400	525200	459591	700294	760823	1211513	1237033
¹Ì¼öÁø	41461	3	2	5	19	6	6	2	20	14	14	14	20	20	20	20	20	12760	30780	787800	919182	1050482	889107	1585857	1598617
¼öÁø	41461	3	2	5	24	4	6	0	16	16	16	16	20	20	20	20	20	25520	38880	525200	919182	1291185	797455	2127520	2153040
¹Ì¼öÁø	41463	2	2	5	27	7	5	2	19	14	14	14	20	20	20	20	20	12760	43740	919100	765985	1028585	918744	1807471	1820231
¼öÁø	41463	2	2	5	26	5	4	2	14	15	15	15	20	20	20	20	20	25520	42120	656500	612788	809697	829478	1518660	1544180
¹Ì¼öÁø	41465	1	2	5	23	7	6	4	14	14	14	14	20	20	20	20	20	12760	37260	919100	919182	1050482	860225	1618878	1631638
¼öÁø	41465	1	2	5	28	5	6	2	16	14	14	14	20	20	20	20	20	25520	45360	656500	919182	1050482	874397	1591513	1617033
¹Ì¼öÁø	41480	1	2	5	48	14	7	5	20	14	14	14	20	20	20	20	20	12760	77760	1838200	1072379	1838200	1204132	2958021	2970781
¼öÁø	41480	1	2	5	26	5	5	4	14	15	15	15	20	20	20	20	20	25520	42120	656500	765985	1137988	740225	1812312	1837832
¹Ì¼öÁø	41500	1	2	5	30	6	5	6	12	14	14	14	20	20	20	20	20	12760	48600	787800	765985	787800	755994	1446303	1459063
¼öÁø	41500	1	2	5	17	5	4	0	9	12	12	12	20	20	20	20	20	25520	27540	656500	612788	700294	560879	1235199	1260719
¹Ì¼öÁø	41550	2	2	5	26	8	5	3	12	13	13	13	20	20	20	20	20	12760	42120	1050400	765985	1203597	929775	1927759	1940519
¼öÁø	41550	2	2	5	21	9	6	2	10	15	15	15	20	20	20	20	20	25520	34020	1181700	919182	1641291	630347	2040183	2065703
¹Ì¼öÁø	41570	2	2	5	27	7	6	4	20	16	16	16	20	20	20	20	20	12760	43740	919100	919182	1313082	899227	1711265	1724025
¼öÁø	41570	2	2	5	26	5	6	2	16	15	15	15	20	20	20	20	20	25520	42120	656500	919182	1159885	1327087	1906584	1932104
¹Ì¼öÁø	41590	1	2	5	33	7	6	8	18	14	14	14	20	20	20	20	20	12760	53460	919100	919182	1291185	1008756	1973762	1986522
¼öÁø	41590	1	2	5	27	6	5	4	18	11	11	11	20	20	20	20	20	25520	43740	787800	765985	1159885	913168	2039690	2065210
¹Ì¼öÁø	41610	1	2	5	27	6	6	3	16	14	15	14	20	20	20	20	20	12760	43740	787800	919182	919182	1198771	1753457	1766217
¼öÁø	41610	1	2	5	33	8	6	4	19	13	13	13	20	20	20	20	20	25520	53460	1050400	919182	1356794	952126	1968480	1994000
¹Ì¼öÁø	41630	2	2	5	22	6	5	1	20	16	16	16	20	20	20	20	20	12760	35640	787800	765985	1006688	908025	1726605	1739365
¼öÁø	41630	2	2	5	29	6	4	2	13	16	16	16	20	20	20	20	20	25520	46980	787800	612788	1247391	861548	1649509	1675029
¹Ì¼öÁø	41650	2	2	5	23	5	7	4	19	16	16	16	20	20	20	20	20	12760	37260	656500	1072379	1072379	768637	1445251	1458011
¼öÁø	41650	2	2	5	16	5	4	1	14	11	11	11	20	20	20	20	20	25520	25920	656500	612788	1006688	794448	1495525	1521045
¹Ì¼öÁø	41670	2	1	5	25	8	6	4	15	12	12	12	20	20	20	20	20	12760	40500	1050400	919182	1203597	955366	2197843	2210603
¼öÁø	41670	2	1	5	23	4	5	1	10	8	8	8	20	20	20	20	20	25520	37260	525200	765985	765985	808230	1335149	1360669
¹Ì¼öÁø	41730	2	1	3	8	0	0	0	5	0	0	0	20	20	20	20	20	12760	12960	0	0	0	256259	269219	281979
¼öÁø	41730	2	1	5	5	1	1	0	0	0	0	0	20	20	20	20	20	25520	8100	131300	153197	284497	98308	390905	416425
¹Ì¼öÁø	41800	3	1	5	29	6	5	0	12	14	14	14	20	20	20	20	20	12760	46980	787800	765985	962894	695638	1530418	1543178
¼öÁø	41800	3	1	5	21	4	2	12	12	10	12	12	20	20	20	20	20	25520	34020	525200	306394	678397	553818	1086570	1112090
¹Ì¼öÁø	41820	3	1	5	20	9	3	2	12	12	12	12	20	20	20	20	20	12760	32400	1181700	459591	1181700	893345	2107445	2120205
¼öÁø	41820	3	1	5	15	3	4	0	12	10	10	10	20	20	20	20	20	25520	24300	393900	612788	612788	788094	1204674	1230194
¹Ì¼öÁø	41830	2	1	5	23	5	4	1	12	16	16	16	20	20	20	20	20	12760	37260	656500	612788	1116091	682956	1707474	1720234
¼öÁø	41830	2	1	5	27	4	3	0	11	9	9	9	20	20	20	20	20	25520	43740	525200	459591	590891	590252	1203823	1229343
¹Ì¼öÁø	42110	2	2	5	42	7	4	10	14	12	12	12	20	20	20	20	20	12760	68040	919100	612788	940997	1400664	2384564	2397324
¼öÁø	42110	2	2	5	35	6	6	2	12	12	12	12	20	20	20	20	20	25520	56700	787800	919182	919182	1106544	1942944	1968464
¹Ì¼öÁø	42130	2	2	5	34	7	5	6	16	15	15	15	20	20	20	20	20	12760	55080	919100	765985	1291185	1482691	2500665	2513425
¼öÁø	42130	2	2	5	49	11	6	3	13	16	16	16	20	20	20	20	20	25520	79380	1444300	919182	1597497	1625714	3302591	3328111
¹Ì¼öÁø	42150	2	2	5	37	8	5	4	16	12	12	12	20	20	20	20	20	12760	59940	1050400	765985	1072297	1089874	1937614	1950374
¼öÁø	42150	2	2	5	38	7	4	3	10	15	15	15	20	20	20	20	20	25520	61560	919100	612788	1116091	975452	1978936	2004456
¹Ì¼öÁø	42170	2	2	5	22	6	4	2	14	14	14	14	20	20	20	20	20	12760	35640	787800	612788	984791	746544	1560264	1573024
¼öÁø	42170	2	2	5	31	8	4	0	14	10	10	10	20	20	20	20	20	25520	50220	1050400	612788	1050400	1105887	2183827	2209347
¹Ì¼öÁø	42190	3	2	5	34	6	5	2	9	17	17	17	20	20	20	20	20	12760	55080	787800	765985	1269288	884347	1994741	2007501
¼öÁø	42190	3	2	5	17	6	4	0	13	11	11	11	20	20	20	20	20	25520	27540	787800	612788	787800	677284	1385789	1411309
¹Ì¼öÁø	42210	3	2	5	21	4	4	4	13	8	8	8	20	20	20	20	20	12760	34020	525200	612788	875388	658128	1296017	1308777
¼öÁø	42210	3	2	5	19	4	2	0	7	12	12	12	20	20	20	20	20	25520	30780	525200	306394	678397	767891	1464108	1489628
¹Ì¼öÁø	42230	3	2	5	27	8	4	1	13	14	14	14	20	20	20	20	20	12760	43740	1050400	612788	1509991	1092244	2326910	2339670
¼öÁø	42230	3	2	5	19	7	3	0	10	12	12	12	20	20	20	20	20	25520	30780	919100	459591	919100	945199	1885359	1910879
¹Ì¼öÁø	42720	3	1	5	39	5	5	2	13	10	10	10	20	20	20	20	20	12760	63180	656500	765985	765985	1138344	1858024	1870784
¼öÁø	42720	3	1	5	25	4	4	2	8	8	8	8	20	20	20	20	20	25520	40500	525200	612788	1006688	803407	1614329	1639849
¹Ì¼öÁø	42730	2	1	5	23	5	3	1	14	11	11	11	20	20	20	20	20	12760	37260	656500	459591	722191	516387	1253426	1266186
¼öÁø	42730	2	1	5	22	4	2	0	9	12	12	12	20	20	20	20	20	25520	35640	525200	306394	525200	1050848	1217788	1243308
¹Ì¼öÁø	42750	3	1	5	21	3	3	2	8	8	8	8	20	20	20	20	20	12760	34020	393900	459591	853491	629667	1517178	1529938
¼öÁø	42750	3	1	5	22	7	4	0	8	4	4	4	20	20	20	20	20	25520	35640	919100	612788	919100	1063131	2017871	2043391
¹Ì¼öÁø	42760	3	1	5	32	8	4	2	17	14	14	14	20	20	20	20	20	12760	51840	1050400	612788	1400588	1309384	2761812	2774572
¼öÁø	42760	3	1	5	26	6	2	4	8	15	15	15	20	20	20	20	20	25520	42120	787800	306394	940997	985759	1642187	1667707
¹Ì¼öÁø	42770	3	1	5	31	7	3	1	11	16	16	16	20	20	20	20	20	12760	50220	919100	459591	919100	1309390	2068121	2080881
¼öÁø	42770	3	1	5	22	3	3	0	5	7	7	7	20	20	20	20	20	25520	35640	393900	459591	459591	440970	699212	724732
¹Ì¼öÁø	42780	3	1	5	27	5	4	1	10	9	9	9	20	20	20	20	20	12760	43740	656500	612788	831594	668732	1272049	1284809
¼öÁø	42780	3	1	5	15	4	3	2	12	5	7	5	20	20	20	20	20	25520	24300	525200	459591	547097	529946	1066041	1091561
¹Ì¼öÁø	42790	2	1	5	27	7	3	3	8	8	8	8	20	20	20	20	20	12760	43740	919100	459591	919100	1370157	1841981	1854741
¼öÁø	42790	2	1	5	24	4	2	0	6	8	8	8	20	20	20	20	20	25520	38880	525200	306394	547097	835015	1392615	1418135
¹Ì¼öÁø	42800	3	1	5	13	3	2	17	8	8	17	9	20	20	20	20	20	12760	21060	393900	306394	547097	536038	1104195	1116955
¼öÁø	42800	3	1	5	14	3	2	0	8	8	8	8	20	20	20	20	20	25520	22680	393900	306394	393900	450927	733768	759288
¹Ì¼öÁø	42810	3	1	5	20	3	2	19	6	8	19	11	20	20	20	20	20	12760	32400	393900	306394	700294	537181	1254691	1267451
¼öÁø	42810	3	1	5	9	2	1	0	8	6	6	6	20	20	20	20	20	25520	14580	262600	153197	262600	395020	574181	599701
¹Ì¼öÁø	42820	2	1	5	45	8	4	2	12	12	12	12	20	20	20	20	20	12760	72900	1050400	612788	1203597	914846	2191343	2204103
¼öÁø	42820	2	1	5	39	6	2	2	9	8	8	8	20	20	20	20	20	25520	63180	787800	306394	787800	930778	1768798	1794318
¹Ì¼öÁø	42830	3	1	5	17	5	3	2	16	9	9	9	20	20	20	20	20	12760	27540	656500	459591	809697	561535	1234235	1246995
¼öÁø	42830	3	1	5	16	4	3	1	20	6	6	6	20	20	20	20	20	25520	25920	525200	459591	700294	661943	1351504	1377024
¹Ì¼öÁø	43111	3	2	5	35	5	4	4	20	16	16	16	20	20	20	20	20	12760	56700	656500	612788	984791	943141	1962735	1975495
¼öÁø	43111	3	2	5	17	5	6	2	12	15	15	15	20	20	20	20	20	25520	27540	656500	919182	919182	607692	1193168	1218688
¹Ì¼öÁø	43113	2	2	5	46	5	5	8	20	16	16	16	20	20	20	20	20	12760	74520	656500	765985	1006688	1258171	1989191	2001951
¼öÁø	43113	2	2	5	34	5	5	2	13	14	14	14	20	20	20	20	20	25520	55080	656500	765985	831594	1352975	1443490	1469010
¹Ì¼öÁø	43130	1	2	5	38	6	6	4	16	16	16	16	20	20	20	20	20	12760	61560	787800	919182	984791	1046953	1726693	1739453
¼öÁø	43130	1	2	5	38	5	5	4	15	12	12	12	20	20	20	20	20	25520	61560	656500	765985	897285	772043	1344031	1369551
¹Ì¼öÁø	43150	2	2	5	24	10	5	8	18	11	11	11	20	20	20	20	20	12760	38880	1313000	765985	1313000	1086640	1895879	1908639
¼öÁø	43150	2	2	5	25	5	4	1	14	14	14	14	20	20	20	20	20	25520	40500	656500	612788	875388	706966	1545823	1571343
¹Ì¼öÁø	43710	2	1	5	22	6	3	6	14	11	12	11	20	20	20	20	20	12760	35640	787800	459591	940997	730072	1706709	1719469
¼öÁø	43710	2	1	5	14	4	3	4	6	16	16	16	20	20	20	20	20	25520	22680	525200	459591	525200	531542	948122	973642
¹Ì¼öÁø	43720	1	1	5	17	3	4	0	9	9	9	9	20	20	20	20	20	12760	27540	393900	612788	700294	487774	1033301	1046061
¼öÁø	43720	1	1	5	9	3	1	0	4	8	8	8	20	20	20	20	20	25520	14580	393900	153197	393900	205101	581410	606930
¹Ì¼öÁø	43730	3	1	5	28	5	4	1	9	16	16	16	20	20	20	20	20	12760	45360	656500	612788	744088	1359579	2083336	2096096
¼öÁø	43730	3	1	5	17	3	3	0	9	6	6	6	20	20	20	20	20	25520	27540	393900	459591	590891	678162	939214	964734
¹Ì¼öÁø	43740	2	1	5	22	6	3	1	13	11	11	11	20	20	20	20	20	12760	35640	787800	459591	787800	588702	1412142	1424902
¼öÁø	43740	2	1	5	22	7	3	0	6	8	8	8	20	20	20	20	20	25520	35640	919100	459591	919100	470605	1425345	1450865
¹Ì¼öÁø	43745	3	1	5	23	3	4	2	10	9	9	9	20	20	20	20	20	12760	37260	393900	612788	875388	749076	1170243	1183003
¼öÁø	43745	3	1	5	17	4	3	0	6	13	13	13	20	20	20	20	20	25520	27540	525200	459591	525200	653851	1110092	1135612
¹Ì¼öÁø	43750	3	1	5	15	4	4	1	13	10	10	10	20	20	20	20	20	12760	24300	525200	612788	612788	508384	905947	918707
¼öÁø	43750	3	1	5	11	3	3	2	9	6	6	6	20	20	20	20	20	25520	17820	393900	459591	590891	302276	792392	817912
¹Ì¼öÁø	43760	2	1	5	25	5	3	0	13	9	9	9	20	20	20	20	20	12760	40500	656500	459591	831594	501848	1228488	1241248
¼öÁø	43760	2	1	5	10	3	1	0	10	8	8	8	20	20	20	20	20	25520	16200	393900	153197	415797	493516	811418	836938
¹Ì¼öÁø	43770	3	1	5	22	8	4	2	20	14	14	14	20	20	20	20	20	12760	35640	1050400	612788	1203597	746630	1735283	1748043
¼öÁø	43770	3	1	5	20	3	5	2	10	11	11	11	20	20	20	20	20	25520	32400	393900	765985	765985	1100543	1685737	1711257
¹Ì¼öÁø	43800	3	1	5	26	4	3	0	14	8	8	8	20	20	20	20	20	12760	42120	525200	459591	853491	1005517	1901128	1913888
¼öÁø	43800	3	1	5	23	3	2	0	8	8	8	8	20	20	20	20	20	25520	37260	393900	306394	568994	595774	1040232	1065752
¹Ì¼öÁø	44130	2	2	5	9	1	0	0	8	8	8	8	19.15	19.2	19.1	19.25	19.05	12760	14580	131300	0	131300	192003	329783	342543
¼öÁø	44130	2	2	1	10	1	0	0	0	0	0	0	20	20	20	20	20	25520	16200	131300	0	131300	178715	326215	351735
¹Ì¼öÁø	44131	2	2	5	29	6	5	3	20	16	16	16	20	20	20	20	20	12760	46980	787800	765985	984791	761273	1758285	1771045
¼öÁø	44131	2	2	5	24	4	6	4	18	17	17	17	20	20	20	20	20	25520	38880	525200	919182	919182	1354036	1524216	1549736
¹Ì¼öÁø	44133	2	2	5	28	6	6	5	18	16	16	16	20	20	20	20	20	12760	45360	787800	919182	1159885	845996	1452861	1465621
¼öÁø	44133	2	2	5	23	5	5	2	16	16	16	16	20	20	20	20	20	25520	37260	656500	765985	984791	698761	1540858	1566378
¹Ì¼öÁø	44150	1	2	5	23	4	4	2	10	14	16	14	20	20	20	20	20	12760	37260	525200	612788	700294	1014540	1573760	1586520
¼öÁø	44150	1	2	5	21	6	4	1	9	6	6	6	20	20	20	20	20	25520	34020	787800	612788	787800	770197	1327014	1352534
¹Ì¼öÁø	44180	2	2	5	23	3	4	4	19	12	12	12	20	20	20	20	20	12760	37260	393900	612788	612788	807286	994813	1007573
¼öÁø	44180	2	2	5	25	4	3	0	14	10	10	10	20	20	20	20	20	25520	40500	525200	459591	700294	769776	1204176	1229696
¹Ì¼öÁø	44200	3	2	5	32	6	5	4	17	16	16	16	20	20	20	20	20	12760	51840	787800	765985	1028585	1049508	1779745	1792505
¼öÁø	44200	3	2	5	23	5	6	2	16	14	14	14	20	20	20	20	20	25520	37260	656500	919182	919182	576581	1307509	1333029
¹Ì¼öÁø	44210	1	2	5	27	8	6	4	11	9	9	9	20	20	20	20	20	12760	43740	1050400	919182	1181782	584095	1571735	1584495
¼öÁø	44210	1	2	5	19	4	3	4	8	10	10	10	20	20	20	20	20	25520	30780	525200	459591	590891	633621	1173401	1198921
¹Ì¼öÁø	44230	2	2	5	31	7	6	3	15	10	10	10	20	20	20	20	20	12760	50220	919100	919182	1050482	1163499	1753250	1766010
¼öÁø	44230	2	2	5	21	4	3	0	10	8	8	8	20	20	20	20	20	25520	34020	525200	459591	700294	587643	1201332	1226852
¹Ì¼öÁø	44250	3	2	5	28	6	3	1	10	11	11	11	20	20	20	20	20	12760	45360	787800	459591	1094194	839191	1614004	1626764
¼öÁø	44250	3	2	5	17	4	4	1	8	6	6	6	20	20	20	20	20	25520	27540	525200	612788	853491	708940	1589971	1615491
¹Ì¼öÁø	44270	3	1	5	22	10	5	4	20	14	14	14	20	20	20	20	20	12760	35640	1313000	765985	1466197	781051	2266688	2279448
¼öÁø	44270	3	1	5	27	4	3	2	10	14	14	14	20	20	20	20	20	25520	43740	525200	459591	678397	546645	1029037	1054557
¹Ì¼öÁø	44710	1	1	5	15	4	3	3	15	14	14	14	20	20	20	20	20	12760	24300	525200	459591	678397	725743	1293900	1306660
¼öÁø	44710	1	1	5	25	5	4	2	7	8	8	8	20	20	20	20	20	25520	40500	656500	612788	656500	529078	1200563	1226083
¼öÁø	44730	3	1	5	4	0	1	0	1	0	0	0	20	20	20	20	20	25520	6480	0	153197	153197	67880	170317	195837
¹Ì¼öÁø	44760	2	1	5	26	7	4	4	13	11	11	11	20	20	20	20	20	12760	42120	919100	612788	1072297	840900	1943053	1955813
¼öÁø	44760	2	1	5	20	7	4	0	9	8	8	8	20	20	20	20	20	25520	32400	919100	612788	919100	992265	1929185	1954705
¹Ì¼öÁø	44770	3	1	5	28	4	2	2	10	8	8	8	20	20	20	20	20	12760	45360	525200	306394	547097	813362	1405819	1418579
¼öÁø	44770	3	1	5	13	2	3	2	6	11	11	11	20	20	20	20	20	25520	21060	262600	459591	459591	464324	725214	750734
¹Ì¼öÁø	44790	3	1	5	11	2	2	0	9	8	8	8	20	20	20	20	20	12760	17820	262600	306394	415797	788308	929328	942088
¼öÁø	44790	3	1	5	13	3	2	0	12	6	6	6	20	20	20	20	20	25520	21060	393900	306394	547097	744256	1312413	1337933
¹Ì¼öÁø	44800	3	1	5	61	7	5	2	14	13	13	13	20	20	20	20	20	12760	98820	919100	765985	1400588	1517936	3017344	3030104
¼öÁø	44800	3	1	5	14	4	4	0	16	10	10	10	20	20	20	20	20	25520	22680	525200	612788	722191	483457	991973	1017493
¹Ì¼öÁø	44810	1	1	5	19	4	3	2	13	12	12	12	20	20	20	20	20	12760	30780	525200	459591	678397	482120	969148	981908
¼öÁø	44810	1	1	5	20	3	3	2	6	13	14	13	20	20	20	20	20	25520	32400	393900	459591	459591	695194	858894	884414
¹Ì¼öÁø	44825	2	1	5	21	5	6	1	14	14	14	14	20	20	20	20	20	12760	34020	656500	919182	919182	728852	1426689	1439449
¼öÁø	44825	2	1	5	19	6	2	0	15	12	12	12	20	20	20	20	20	25520	30780	787800	306394	940997	670849	1235016	1260536
¹Ì¼öÁø	45111	1	2	5	41	7	5	2	16	15	15	15	20	20	20	20	20	12760	66420	919100	765985	1072297	3298222	3593222	3605982
¼öÁø	45111	1	2	5	29	6	4	2	16	16	16	16	20	20	20	20	20	25520	46980	787800	612788	1400588	1146904	2405784	2431304
¹Ì¼öÁø	45113	2	2	5	36	6	5	4	16	16	16	16	20	20	20	20	20	12760	58320	787800	765985	897285	3258694	3317014	3329774
¼öÁø	45113	2	2	5	33	5	5	1	14	11	11	11	20	20	20	20	20	25520	53460	656500	765985	765985	2106756	2554116	2579636
¹Ì¼öÁø	45130	1	2	5	29	7	6	4	16	20	20	20	20	20	20	20	20	12760	46980	919100	919182	919182	1341567	2047532	2060292
¼öÁø	45130	1	2	5	27	6	5	2	11	12	12	12	20	20	20	20	20	25520	43740	787800	765985	1028585	2319768	2363508	2389028
¹Ì¼öÁø	45140	3	2	5	61	7	6	8	20	12	12	12	20	20	20	20	20	12760	98820	919100	919182	1575682	2566893	3212810	3225570
¼öÁø	45140	3	2	5	30	5	3	1	11	11	11	11	20	20	20	20	20	25520	48600	656500	459591	1116091	1343605	1876712	1902232
¹Ì¼öÁø	45180	2	2	5	41	5	5	2	12	11	11	11	20	20	20	20	20	12760	66420	656500	765985	1028585	759930	1468053	1480813
¼öÁø	45180	2	2	5	24	3	4	0	7	8	8	8	20	20	20	20	20	25520	38880	393900	612788	875388	509741	1404569	1430089
¹Ì¼öÁø	45190	3	2	5	34	8	5	5	20	12	12	12	20	20	20	20	20	12760	55080	1050400	765985	1203597	1341110	2156471	2169231
¼öÁø	45190	3	2	5	37	5	3	6	10	10	10	10	20	20	20	20	20	25520	59940	656500	459591	678397	992316	1708756	1734276
¹Ì¼öÁø	45210	3	2	5	33	6	4	0	11	10	10	10	20	20	20	20	20	12760	53460	787800	612788	787800	1661095	1826415	1839175
¼öÁø	45210	3	2	5	29	5	4	1	8	8	8	8	20	20	20	20	20	25520	46980	656500	612788	656500	1504783	1551763	1577283
¹Ì¼öÁø	45710	3	1	5	30	5	4	2	13	12	12	12	20	20	20	20	20	12760	48600	656500	612788	1269288	1594072	2168020	2180780
¼öÁø	45710	3	1	5	21	4	3	1	10	15	15	15	20	20	20	20	20	25520	34020	525200	459591	568994	953118	1381038	1406558
¹Ì¼öÁø	45720	3	1	5	13	4	4	0	8	13	13	13	20	20	20	20	20	12760	21060	525200	612788	612788	452816	995836	1008596
¼öÁø	45720	3	1	5	8	0	1	0	1	6	6	6	20	20	20	20	20	25520	12960	0	153197	153197	344478	357438	382958
¹Ì¼öÁø	45730	3	1	5	14	3	4	0	9	13	13	13	20	20	20	20	20	12760	22680	393900	612788	612788	828584	1388641	1401401
¼öÁø	45730	3	1	5	13	2	1	0	5	4	4	4	20	20	20	20	20	25520	21060	262600	153197	284497	436612	720272	745792
¹Ì¼öÁø	45740	3	1	5	19	5	3	2	18	8	8	8	20	20	20	20	20	12760	30780	656500	459591	656500	795808	1468508	1481268
¼öÁø	45740	3	1	5	49	5	3	7	10	13	13	13	20	20	20	20	20	25520	79380	656500	459591	678397	1394548	1999128	2024648
¹Ì¼öÁø	45750	3	1	5	22	4	3	2	10	10	10	10	20	20	20	20	20	12760	35640	525200	459591	722191	1012760	1712217	1724977
¼öÁø	45750	3	1	5	25	5	3	6	10	8	8	8	20	20	20	20	20	25520	40500	656500	459591	700294	832063	1548557	1574077
¹Ì¼öÁø	45770	3	1	5	35	5	4	2	10	12	12	12	20	20	20	20	20	12760	56700	656500	612788	722191	811209	1420596	1433356
¼öÁø	45770	3	1	5	59	7	4	0	9	8	8	8	20	20	20	20	20	25520	95580	919100	612788	1072297	1693994	2861871	2887391
¹Ì¼öÁø	45790	3	1	5	27	5	4	0	10	12	12	12	20	20	20	20	20	12760	43740	656500	612788	1006688	891454	1763548	1776308
¼öÁø	45790	3	1	5	23	5	4	0	7	11	11	11	20	20	20	20	20	25520	37260	656500	612788	809697	752445	1367055	1392575
¹Ì¼öÁø	45800	3	1	5	31	5	4	0	11	7	7	7	20	20	20	20	20	12760	50220	656500	612788	875388	950851	1560247	1573007
¼öÁø	45800	3	1	5	19	3	2	1	9	13	13	13	20	20	20	20	20	25520	30780	393900	306394	393900	570316	852849	878369
¹Ì¼öÁø	46110	3	2	5	49	10	7	6	20	20	20	20	20	20	20	20	20	12760	79380	1313000	1072379	1313000	1412238	2804618	2817378
¼öÁø	46110	3	2	5	52	7	5	2	16	16	16	16	20	20	20	20	20	25520	84240	919100	765985	1072297	1671083	2171120	2196640
¹Ì¼öÁø	46130	3	2	5	33	8	6	3	20	14	14	14	20	20	20	20	20	12760	53460	1050400	919182	1553785	1636241	2387327	2400087
¼öÁø	46130	3	2	5	44	10	5	2	13	16	18	16	20	20	20	20	20	25520	71280	1313000	765985	1313000	1281704	2567975	2593495
¹Ì¼öÁø	46150	2	2	5	33	6	5	8	17	16	16	16	20	20	20	20	20	12760	53460	787800	765985	897285	1038959	1868879	1881639
¼öÁø	46150	2	2	5	21	4	5	4	11	12	12	12	20	20	20	20	20	25520	34020	525200	765985	1028585	703126	1481968	1507488
¹Ì¼öÁø	46170	2	2	5	20	5	4	0	20	11	11	11	20	20	20	20	20	12760	32400	656500	612788	962894	850978	1675289	1688049
¼öÁø	46170	2	2	5	18	3	5	1	7	8	8	8	20	20	20	20	20	25520	29160	393900	765985	875388	684327	1339963	1365483
¹Ì¼öÁø	46230	3	2	5	49	10	6	2	16	14	14	14	20	20	20	20	20	12760	79380	1313000	919182	1663188	1140199	2838973	2851733
¼öÁø	46230	3	2	5	20	5	4	1	12	14	14	14	20	20	20	20	20	25520	32400	656500	612788	809697	583580	1281427	1306947
¹Ì¼öÁø	46710	2	1	5	55	5	6	1	16	14	14	14	20	20	20	20	20	12760	89100	656500	919182	919182	3690315	4435915	4448675
¼öÁø	46710	2	1	5	33	5	4	0	17	10	10	10	20	20	20	20	20	25520	53460	656500	612788	1116091	644601	1740633	1766153
¹Ì¼öÁø	46720	3	1	5	38	6	3	2	8	13	13	13	20	20	20	20	20	12760	61560	787800	459591	809697	728428	1539407	1552167
¼öÁø	46720	3	1	5	25	5	2	2	20	6	6	6	20	20	20	20	20	25520	40500	656500	306394	656500	760087	1201388	1226908
¹Ì¼öÁø	46730	3	1	5	12	5	2	0	7	8	8	8	20	20	20	20	20	12760	19440	656500	306394	700294	528202	1199282	1212042
¼öÁø	46730	3	1	5	17	3	3	0	6	8	8	8	20	20	20	20	20	25520	27540	393900	459591	722191	522308	1272039	1297559
¹Ì¼öÁø	46770	3	1	5	16	4	1	4	9	14	14	14	20	20	20	20	20	12760	25920	525200	153197	678397	674637	1377334	1390094
¼öÁø	46770	3	1	5	12	3	4	0	11	8	8	8	20	20	20	20	20	25520	19440	393900	612788	612788	473881	887221	912741
¹Ì¼öÁø	46780	3	1	5	14	5	2	2	8	4	4	4	20	20	20	20	20	12760	22680	656500	306394	656500	709900	1385840	1398600
¼öÁø	46780	3	1	5	15	2	2	0	4	4	4	4	20	20	20	20	20	25520	24300	262600	306394	306394	429794	716694	742214
¹Ì¼öÁø	46790	3	1	5	14	3	4	0	8	8	8	8	20	20	20	20	20	12760	22680	393900	612788	744088	569545	1334693	1347453
¼öÁø	46790	3	1	5	15	2	3	0	16	9	9	9	20	20	20	20	20	25520	24300	262600	459591	459591	639945	841510	867030
¹Ì¼öÁø	46800	3	1	5	24	9	4	2	16	15	15	15	20	20	20	20	20	12760	38880	1181700	612788	1181700	801967	1950681	1963441
¼öÁø	46800	3	1	5	17	3	2	0	7	11	11	11	20	20	20	20	20	25520	27540	393900	306394	437694	891497	1167057	1192577
¹Ì¼öÁø	46810	3	1	5	23	5	4	3	15	10	10	10	20	20	20	20	20	12760	37260	656500	612788	1137988	1081485	1822832	1835592
¼öÁø	46810	3	1	5	18	6	1	2	13	8	8	8	20	20	20	20	20	25520	29160	787800	153197	787800	612026	1428986	1454506
¹Ì¼öÁø	46820	3	1	5	37	6	4	2	16	10	10	10	20	20	20	20	20	12760	59940	787800	612788	875388	1255967	2103707	2116467
¼öÁø	46820	3	1	5	20	4	2	1	11	9	10	9	20	20	20	20	20	25520	32400	525200	306394	525200	605315	1010555	1036075
¹Ì¼öÁø	46830	3	1	5	35	8	5	4	20	15	15	15	20	20	20	20	20	12760	56700	1050400	765985	1072297	1298909	2414946	2427706
¼öÁø	46830	3	1	5	33	7	3	0	14	8	8	8	20	20	20	20	20	25520	53460	919100	459591	919100	1081413	1972361	1997881
¹Ì¼öÁø	46840	2	1	5	29	7	4	2	15	14	14	14	20	20	20	20	20	12760	46980	919100	612788	1225494	981969	2122778	2135538
¼öÁø	46840	2	1	5	21	5	5	0	16	12	12	12	20	20	20	20	20	25520	34020	656500	765985	1159885	977057	1992628	2018148
¹Ì¼öÁø	46860	2	1	5	19	9	2	0	6	9	9	9	20	20	20	20	20	12760	30780	1181700	306394	1181700	975582	2188062	2200822
¼öÁø	46860	2	1	5	10	3	0	0	9	7	7	7	20	20	20	20	20	25520	16200	393900	0	393900	452797	856417	881937
¹Ì¼öÁø	46870	3	1	5	16	3	4	2	16	10	10	10	20	20	20	20	20	12760	25920	393900	612788	612788	3261851	3287771	3300531
¼öÁø	46870	3	1	5	23	5	3	5	12	10	15	11	20	20	20	20	20	25520	37260	656500	459591	656500	702660	1375360	1400880
¹Ì¼öÁø	46880	3	1	5	28	6	5	0	16	12	12	12	20	20	20	20	20	12760	45360	787800	765985	1247391	931999	2224750	2237510
¼öÁø	46880	3	1	5	13	2	2	0	8	6	6	6	20	20	20	20	20	25520	21060	262600	306394	306394	459137	739557	765077
¹Ì¼öÁø	46890	3	1	5	31	7	3	2	8	14	14	14	20	20	20	20	20	12760	50220	919100	459591	919100	1105880	1813437	1826197
¼öÁø	46890	3	1	5	18	4	4	0	9	4	4	4	20	20	20	20	20	25520	29160	525200	612788	744088	609973	1152641	1178161
¹Ì¼öÁø	46900	3	1	5	16	6	3	2	10	8	8	8	20	20	20	20	20	12760	25920	787800	459591	853491	1136387	1687507	1700267
¼öÁø	46900	3	1	5	15	3	1	0	6	8	8	8	20	20	20	20	20	25520	24300	393900	153197	393900	497217	915417	940937
¹Ì¼öÁø	46910	3	1	5	14	5	2	2	20	14	14	14	20	20	20	20	20	12760	22680	656500	306394	831594	1019705	1613222	1625982
¼öÁø	46910	3	1	5	14	3	1	0	9	8	8	8	20	20	20	20	20	25520	22680	393900	153197	415797	509924	920024	945544
¹Ì¼öÁø	47111	3	2	5	30	6	4	4	14	12	12	12	20	20	20	20	20	12760	48600	787800	612788	940997	942446	1694726	1707486
¼öÁø	47111	3	2	5	26	4	5	2	9	13	13	13	20	20	20	20	20	25520	42120	525200	765985	897285	599280	1509410	1534930
¹Ì¼öÁø	47113	2	2	5	48	5	6	2	16	15	15	15	20	20	20	20	20	12760	77760	656500	919182	1116091	1939090	3132941	3145701
¼öÁø	47113	2	2	5	27	4	4	4	16	11	11	11	20	20	20	20	20	25520	43740	525200	612788	875388	1032287	1612518	1638038
¹Ì¼öÁø	47130	2	2	5	49	13	6	7	16	14	15	14	20	20	20	20	20	12760	79380	1706900	919182	1706900	1108940	2746302	2759062
¼öÁø	47130	2	2	5	22	8	3	1	16	13	13	13	20	20	20	20	20	25520	35640	1050400	459591	1050400	724909	1720061	1745581
¹Ì¼öÁø	47150	2	2	5	26	6	5	1	12	11	11	11	20	20	20	20	20	12760	42120	787800	765985	787800	681956	1334519	1347279
¼öÁø	47150	2	2	5	17	4	4	2	10	16	16	16	20	20	20	20	20	25520	27540	525200	612788	678397	595168	1183602	1209122
¹Ì¼öÁø	47170	2	2	5	41	7	4	4	14	14	14	14	20	20	20	20	20	12760	66420	919100	612788	1072297	1050429	1795246	1808006
¼öÁø	47170	2	2	5	23	7	3	2	17	8	8	8	20	20	20	20	20	25520	37260	919100	459591	919100	751847	1518505	1544025
¹Ì¼öÁø	47190	3	2	5	28	6	6	4	18	14	14	14	20	20	20	20	20	12760	45360	787800	919182	1094194	844167	1695431	1708191
¼öÁø	47190	3	2	5	30	6	3	4	16	10	10	10	20	20	20	20	20	25520	48600	787800	459591	1116091	725451	1804520	1830040
¹Ì¼öÁø	47210	1	2	5	19	7	3	2	12	15	15	15	20	20	20	20	20	12760	30780	919100	459591	919100	819428	1651133	1663893
¼öÁø	47210	1	2	5	27	8	5	0	12	9	9	9	20	20	20	20	20	25520	43740	1050400	765985	1356794	912438	2293532	2319052
¹Ì¼öÁø	47230	3	2	5	30	7	3	1	12	13	13	13	20	20	20	20	20	12760	48600	919100	459591	984791	698270	1665970	1678730
¼öÁø	47230	3	2	5	17	5	5	0	14	14	14	14	20	20	20	20	20	25520	27540	656500	765985	831594	602712	1311208	1336728
¹Ì¼öÁø	47250	3	2	5	16	4	4	1	11	8	8	8	20	20	20	20	20	12760	25920	525200	612788	875388	520999	1149514	1162274
¼öÁø	47250	3	2	5	13	3	3	0	6	12	12	12	20	20	20	20	20	25520	21060	393900	459591	722191	436296	1151170	1176690
¹Ì¼öÁø	47280	3	2	5	21	5	5	4	18	14	14	14	20	20	20	20	20	12760	34020	656500	765985	1116091	629483	1650241	1663001
¼öÁø	47280	3	2	5	47	6	5	2	15	10	10	10	20	20	20	20	20	25520	76140	787800	765985	787800	1308655	2172595	2198115
¹Ì¼öÁø	47290	3	2	5	42	8	6	8	20	15	15	15	20	20	20	20	20	12760	68040	1050400	919182	1247391	1434706	1814537	1827297
¼öÁø	47290	3	2	5	29	4	6	5	10	9	9	9	20	20	20	20	20	25520	46980	525200	919182	919182	904271	1476451	1501971
¹Ì¼öÁø	47720	1	1	5	7	1	4	4	12	4	4	4	20	20	20	20	20	12760	11340	131300	612788	612788	256602	823208	835968
¼öÁø	47720	1	1	5	5	0	0	0	6	3	3	3	20	20	20	20	20	25520	8100	0	0	0	165972	172452	197972
¹Ì¼öÁø	47730	3	1	5	21	6	2	2	16	11	11	11	20	20	20	20	20	12760	34020	787800	306394	1094194	960530	2082264	2095024
¼öÁø	47730	3	1	5	20	3	5	0	4	5	5	5	20	20	20	20	20	25520	32400	393900	765985	765985	426095	1005592	1031112
¹Ì¼öÁø	47750	3	1	5	13	7	3	0	15	6	6	6	20	20	20	20	20	12760	21060	919100	459591	919100	637614	1574534	1587294
¼öÁø	47750	3	1	5	26	4	1	0	9	8	8	8	20	20	20	20	20	25520	42120	525200	153197	525200	660402	1227722	1253242
¹Ì¼öÁø	47760	3	1	5	17	3	3	1	11	6	6	6	20	20	20	20	20	12760	27540	393900	459591	590891	579673	997873	1010633
¼öÁø	47760	3	1	5	10	3	2	0	7	9	9	9	20	20	20	20	20	25520	16200	393900	306394	393900	402896	736349	761869
¹Ì¼öÁø	47770	3	1	5	17	5	4	1	13	6	6	6	20	20	20	20	20	12760	27540	656500	612788	875388	762900	1469087	1481847
¼öÁø	47770	3	1	5	13	4	1	0	4	12	12	12	20	20	20	20	20	25520	21060	525200	153197	525200	547250	1091890	1117410
¹Ì¼öÁø	47820	3	1	5	18	3	4	5	11	12	12	12	20	20	20	20	20	12760	29160	393900	612788	612788	689938	1112998	1125758
¼öÁø	47820	3	1	5	13	3	2	0	12	4	4	4	20	20	20	20	20	25520	21060	393900	306394	437694	480851	895811	921331
¹Ì¼öÁø	47830	3	1	5	16	5	4	1	5	9	9	9	20	20	20	20	20	12760	25920	656500	612788	744088	451582	1125902	1138662
¼öÁø	47830	3	1	5	10	2	1	0	8	4	4	4	20	20	20	20	20	25520	16200	262600	153197	262600	195163	473963	499483
¹Ì¼öÁø	47840	3	1	5	20	6	3	6	11	13	13	13	20	20	20	20	20	12760	32400	787800	459591	787800	620046	1440246	1453006
¼öÁø	47840	3	1	4	10	2	2	3	4	1	3	3	20	20	20	20	20	25520	16200	262600	306394	415797	223749	655746	681266
¹Ì¼öÁø	47850	3	1	5	22	6	4	2	13	14	14	14	20	20	20	20	20	12760	35640	787800	612788	831594	839880	1545317	1558077
¼öÁø	47850	3	1	5	17	4	5	9	10	11	11	11	20	20	20	20	20	25520	27540	525200	765985	765985	608485	1076240	1101760
¹Ì¼öÁø	47900	1	1	5	21	4	4	1	11	8	8	8	20	20	20	20	20	12760	34020	525200	612788	744088	586197	1136516	1149276
¼öÁø	47900	1	1	5	31	5	4	0	9	8	8	8	20	20	20	20	20	25520	50220	656500	612788	700294	745114	1451834	1477354
¹Ì¼öÁø	47920	3	1	5	25	4	2	1	18	10	10	10	20	20	20	20	20	12760	40500	525200	306394	547097	1017957	1582874	1595634
¼öÁø	47920	3	1	5	11	3	1	0	3	12	12	12	20	20	20	20	20	25520	17820	393900	153197	393900	348034	691606	717126
¹Ì¼öÁø	47930	3	1	5	17	5	4	1	11	14	14	14	20	20	20	20	20	12760	27540	656500	612788	722191	497931	1181971	1194731
¼öÁø	47930	3	1	5	14	1	3	3	4	4	4	4	20	20	20	20	20	25520	22680	131300	459591	459591	417647	571627	597147
¹Ì¼öÁø	47940	3	1	5	9	6	1	0	5	4	4	4	20	20	20	20	20	12760	14580	787800	153197	787800	557768	1251488	1264248
¼öÁø	47940	3	1	5	17	3	3	0	11	5	5	5	20	20	20	20	20	25520	27540	393900	459591	459591	520734	927594	953114
¹Ì¼öÁø	48121	2	2	5	23	5	5	2	16	16	16	16	20	20	20	20	20	12760	37260	656500	765985	984791	678017	1353957	1366717
¼öÁø	48121	2	2	5	29	7	4	4	14	17	17	17	20	20	20	20	20	25520	46980	919100	612788	919100	713756	1679836	1705356
¹Ì¼öÁø	48123	1	2	5	19	9	5	2	18	14	14	14	20	20	20	20	20	12760	30780	1181700	765985	1181700	587492	1751194	1763954
¼öÁø	48123	1	2	5	24	5	5	6	18	14	14	14	20	20	20	20	20	25520	38880	656500	765985	897285	658217	1105709	1131229
¹Ì¼öÁø	48125	1	2	5	29	5	5	2	16	13	13	13	20	20	20	20	20	12760	46980	656500	765985	831594	1078435	1514455	1527215
¼öÁø	48125	1	2	5	15	3	4	2	20	16	16	16	20	20	20	20	20	25520	24300	393900	612788	744088	533386	1119908	1145428
¹Ì¼öÁø	48127	1	2	5	43	8	5	4	15	16	16	16	20	20	20	20	20	12760	69660	1050400	765985	1050400	1116671	2109117	2121877
¼öÁø	48127	1	2	5	17	6	4	2	13	14	14	14	20	20	20	20	20	25520	27540	787800	612788	787800	735273	1285417	1310937
¹Ì¼öÁø	48129	1	2	5	24	7	7	4	13	13	13	13	20	20	20	20	20	12760	38880	919100	1072379	1334979	689384	1789221	1801981
¼öÁø	48129	1	2	5	18	5	6	4	16	12	12	12	20	20	20	20	20	25520	29160	656500	919182	919182	567473	1251615	1277135
¹Ì¼öÁø	48170	3	2	5	29	7	6	2	16	14	14	14	20	20	20	20	20	12760	46980	919100	919182	1313082	1112032	1958013	1970773
¼öÁø	48170	3	2	5	24	6	7	4	17	16	16	16	20	20	20	20	20	25520	38880	787800	1072379	1203679	705932	1687913	1713433
¹Ì¼öÁø	48220	1	2	5	26	7	4	2	18	13	13	13	20	20	20	20	20	12760	42120	919100	612788	1094194	811146	1914223	1926983
¼öÁø	48220	1	2	5	24	7	4	2	20	13	13	13	20	20	20	20	20	25520	38880	919100	612788	919100	495501	1453481	1479001
¹Ì¼öÁø	48240	3	2	5	19	6	4	1	17	16	16	16	20	20	20	20	20	12760	30780	787800	612788	1094194	904814	2026548	2039308
¼öÁø	48240	3	2	5	20	7	5	0	13	15	15	15	20	20	20	20	20	25520	32400	919100	765985	1269288	857670	1918797	1944317
¹Ì¼öÁø	48250	3	2	5	28	6	5	6	16	16	16	16	20	20	20	20	20	12760	45360	787800	765985	1269288	755807	1736204	1748964
¼öÁø	48250	3	2	5	34	6	5	4	16	14	14	14	20	20	20	20	20	25520	55080	787800	765985	831594	969184	1693778	1719298
¹Ì¼öÁø	48270	1	2	5	23	5	4	4	15	12	12	12	20	20	20	20	20	12760	37260	656500	612788	744088	1694774	1853614	1866374
¼öÁø	48270	1	2	5	24	4	6	1	12	14	14	14	20	20	20	20	20	25520	38880	525200	919182	919182	701072	1463685	1489205
¹Ì¼öÁø	48310	3	2	5	20	6	7	12	15	16	16	16	20	20	20	20	20	12760	32400	787800	1072379	1597579	757404	2094619	2107379
¼öÁø	48310	3	2	5	30	8	6	2	14	16	16	16	20	20	20	20	20	25520	48600	1050400	919182	1050400	953173	1469353	1494873
¹Ì¼öÁø	48330	1	2	5	37	9	6	5	18	16	16	16	20	20	20	20	20	12760	59940	1181700	919182	1488094	1086248	2196588	2209348
¼öÁø	48330	1	2	5	29	6	6	4	15	15	15	15	20	20	20	20	20	25520	46980	787800	919182	1313082	790590	1871050	1896570
¹Ì¼öÁø	48720	1	1	5	24	9	3	2	13	11	11	11	20	20	20	20	20	12760	38880	1181700	459591	1181700	808174	2028754	2041514
¼öÁø	48720	1	1	5	8	3	3	0	6	2	2	2	20	20	20	20	20	25520	12960	393900	459591	853491	415441	1281892	1307412
¹Ì¼öÁø	48730	3	1	5	22	6	4	1	8	16	16	16	20	20	20	20	20	12760	35640	787800	612788	1094194	781784	1821681	1834441
¼öÁø	48730	3	1	5	25	7	4	4	15	18	18	18	20	20	20	20	20	25520	40500	919100	612788	962894	951333	1821931	1847451
¹Ì¼öÁø	48740	2	1	5	14	4	4	0	16	10	10	10	20	20	20	20	20	12760	22680	525200	612788	678397	437010	1136745	1149505
¼öÁø	48740	2	1	5	8	2	4	1	7	9	9	9	20	20	20	20	20	25520	12960	262600	612788	612788	538759	814319	839839
¹Ì¼öÁø	48820	3	1	5	19	4	3	3	9	10	10	10	20	20	20	20	20	12760	30780	525200	459591	853491	648317	1532588	1545348
¼öÁø	48820	3	1	5	14	3	3	0	10	9	9	9	20	20	20	20	20	25520	22680	393900	459591	700294	339366	892426	917946
¹Ì¼öÁø	48840	3	1	5	28	5	4	0	10	11	11	11	20	20	20	20	20	12760	45360	656500	612788	853491	681904	1324202	1336962
¼öÁø	48840	3	1	5	18	4	3	2	11	8	8	8	20	20	20	20	20	25520	29160	525200	459591	722191	633405	1105032	1130552
¹Ì¼öÁø	48850	3	1	5	18	6	3	2	12	16	16	16	20	20	20	20	20	12760	29160	787800	459591	940997	963506	1593673	1606433
¼öÁø	48850	3	1	5	17	4	2	5	10	13	14	13	20	20	20	20	20	25520	27540	525200	306394	568994	405413	967763	993283
¹Ì¼öÁø	48860	3	1	5	19	4	3	1	16	10	10	10	20	20	20	20	20	12760	30780	525200	459591	547097	622846	1034876	1047636
¼öÁø	48860	3	1	5	26	6	3	0	7	13	13	13	20	20	20	20	20	25520	42120	787800	459591	940997	599398	1546573	1572093
¹Ì¼öÁø	48870	3	1	5	19	4	4	1	13	9	9	9	20	20	20	20	20	12760	30780	525200	612788	853491	668292	1246169	1258929
¼öÁø	48870	3	1	5	10	3	1	0	1	7	7	7	20	20	20	20	20	25520	16200	393900	153197	393900	322216	730696	756216
¹Ì¼öÁø	48880	3	1	5	23	4	4	1	17	9	9	9	20	20	20	20	20	12760	37260	525200	612788	875388	550885	1290720	1303480
¼öÁø	48880	3	1	5	19	4	2	2	7	11	11	11	20	20	20	20	20	25520	30780	525200	306394	568994	470537	1032214	1057734
¹Ì¼öÁø	48890	3	1	5	22	3	2	2	12	12	12	12	20	20	20	20	20	12760	35640	393900	306394	547097	685482	1106922	1119682
¼öÁø	48890	3	1	5	15	3	2	0	15	8	8	8	20	20	20	20	20	25520	24300	393900	306394	568994	545945	1139239	1164759
¹Ì¼öÁø	50110	3	2	5	57	8	5	4	20	16	16	16	20	20	20	20	20	12760	92340	1050400	765985	1137988	1324809	2336249	2349009
¼öÁø	50110	3	2	5	28	5	6	2	14	11	11	11	20	20	20	20	20	25520	45360	656500	919182	962894	940447	1630967	1656487
¹Ì¼öÁø	50130	3	2	5	22	6	6	3	12	10	10	10	20	20	20	20	20	12760	35640	787800	919182	1094194	651962	1780176	1792936
¼öÁø	50130	3	2	5	22	3	5	0	9	5	5	5	20	20	20	20	20	25520	35640	393900	765985	1028585	491070	1508957	1534477
